# Supplementary material for: Age-related TFEB downregulation in proximal tubules causes systemic metabolic disorders and occasional apolipoprotein A4–related amyloidosis
Source: JCI Insight. 2024 Dec 19;10(3):e184451. doi: 10.1172/jci.insight.184451 (PMC11948592; doi:10.1172/jci.insight.184451)
Supplement: Supplemental tables 1-12 [file jciinsight-10-184451-s091.xlsx]

## Sheet: Supplementary Table 1
Supplemental Table 1. Patient characteristics (ref. 35).
	Age ≧ 50 years	Age < 50 years	P value
Subjects, n	19	5
Age (years)	63 (53–68)	40 (31–44)	< 0.001
Male sex, n (%)	8 (42.1)	3 (60.0)	0.475
BMI (kg/m2)	27.1 (24.0–30.0)	20.3 (17.7–22.6)	0.005
eGFR (mL/min/1.73 m2)	56.7 (42.3–61.7)	51.8 (47.4–81.8)	0.57
Urine protein/creatinine (g/gCre)	2.02 (1.22–4.72)	1.20 (0.25–2.34)	0.118
Kidney biopsy specimens were analyzed, using the dataset previously reported in our papers. All continuous variables are expressed as median (interquartile range). Categorical variables are expressed as number (proportion). Statistical analysis was performed using Pearson's chi-square test or Wilcoxon rank sum test. BMI, body mass index; eGFR, estimated glomerular filtration rate.

## Sheet: Supplementary Table 2
Supplemental Table 2. Patient characteristics (ref. 20).
	Age ≧ 50 years	Age < 50 years	P value
Subjects, n	14	7
Age (years)	65 (58–67)	24 (23–34)	< 0.001
Male sex, n (%)	6 (42.9)	4 (57.1)	0.537
BMI (kg/m2)	23.7 (21.3–29.2)	18.9 (16.8–21.2)	0.005
eGFR (mL/min/1.73 m2)	48.1 (37.9–61.83)	105.6 (41.28–116.2)	0.076
Urine protein/creatinine (g/gCre)	1.18 (0.50–3.03)	0.06 (0.05–0.43)	0.003
Kidney biopsy specimens were analyzed, using the dataset previously reported in our papers. All continuous variables are expressed as median (interquartile range). Categorical variables are expressed as number (proportion). Statistical analysis was performed using Pearson's chi-square test or Wilcoxon rank sum test. BMI, body mass index; eGFR, estimated glomerular filtration rate.

## Sheet: Supplementary Table 3
Supplemental Table 3. DEGs of the S1/S2 cluster between young Tfebfl/fl mice and aged Tfebfl/fl mice.
gene	p_val	avg_log2FC	pct.1	pct.2	p_val_adj
Cyp2d12	0	2.55004	0.814	0.1	0
Kap	2.21e-104	1.58197	0.719	0.292	4.74e-100
Apob	3.37e-154	1.30542	0.77	0.316	7.24e-150
Cyp4b1	1.8e-123	1.22143	0.913	0.605	3.86e-119
Cyp2e1	1.75e-104	1.21494	0.779	0.454	3.75e-100
Lpl	9.98e-127	1.20159	0.774	0.38	2.14e-122
Lars2	7.82e-46	1.03008	0.831	0.699	1.68e-41
Gm26917	9.2e-67	0.970437	0.718	0.413	1.97e-62
Slc13a1	3.48e-112	0.890876	0.954	0.859	7.46e-108
Slc6a6	3.84e-125	0.870625	0.937	0.821	8.24e-121
Pdp2	5.02e-76	0.857323	0.81	0.531	1.08e-71
Fmo2	3.35e-151	0.836076	0.931	0.815	7.19e-147
Mfsd4b5	2.14e-115	0.811137	0.86	0.678	4.59e-111
Rps27	1.13e-134	0.808096	0.979	0.937	2.43e-130
Slc27a2	9.92e-88	0.79579	0.968	0.919	2.13e-83
Gm42418	1.28e-38	0.777393	0.912	0.997	2.75e-34
Resf1	5.32e-54	0.766202	0.711	0.433	1.14e-49
Clec2h	2.87e-48	0.763231	0.882	0.727	6.15e-44
Papss2	1.27e-87	0.720852	0.778	0.487	2.72e-83
Azgp1	2.96e-165	0.708693	0.461	0.031	6.34e-161
Fosb	3.11e-22	0.706571	0.742	0.558	6.66e-18
Cyp2c23	2.87e-65	0.702004	0.55	0.279	6.15e-61
Igf1r	8.4e-87	0.68427	0.901	0.772	1.8e-82
Klf4	5.22e-19	0.682705	0.366	0.209	1.12e-14
Rps21	4.82e-108	0.673325	0.983	0.953	1.03e-103
Ipmk	6.08e-65	0.672322	0.782	0.514	1.3e-60
Tns1	1.6e-82	0.658412	0.915	0.8	3.43e-78
Rpl37	1.76e-86	0.657362	0.983	0.934	3.77e-82
Rpl37a	6.22e-105	0.649899	0.99	0.979	1.34e-100
Zbtb20	5.19e-71	0.644773	0.96	0.857	1.11e-66
Lrp2	1.35e-85	0.644347	0.991	0.955	2.89e-81
Bhlhe40	1.31e-64	0.632285	0.547	0.238	2.8e-60
Rpl38	1.04e-94	0.625633	0.969	0.925	2.23e-90
Trim7	3.48e-92	0.620407	0.664	0.259	7.46e-88
Rps19	3.44e-84	0.619914	0.979	0.957	7.38e-80
Slco1a6	1.15e-83	0.61607	0.712	0.34	2.47e-79
Tmsb4x	3.31e-106	0.609869	0.553	0.149	7.1e-102
Slc6a19	1.87e-36	0.607075	0.938	0.861	4e-32
Rps29	6.46e-85	0.593469	0.975	0.93	1.39e-80
Aqp1	3.16e-63	0.591959	0.696	0.414	6.77e-59
Klf6	5.06e-13	0.589314	0.678	0.579	1.08e-08
Gabarapl1	1.62e-63	0.581086	0.917	0.785	3.47e-59
Mtss1	3.17e-63	0.580531	0.75	0.483	6.8e-59
Hnf4a	2.09e-75	0.577688	0.914	0.754	4.49e-71
Osgin1	1.1e-46	0.571017	0.424	0.161	2.36e-42
Rps25	2.44e-79	0.567937	0.984	0.957	5.23e-75
Ak4	1.18e-59	0.563977	0.713	0.463	2.54e-55
Rpl35a	2.42e-76	0.56297	0.971	0.935	5.19e-72
Gm42941	1.92e-19	0.56132	0.533	0.357	4.13e-15
Slc7a13	3.97e-89	0.557726	0.335	0.041	8.51e-85
Mep1a	2.08e-42	0.555233	0.788	0.608	4.45e-38
Ces1f	1.16e-33	0.551171	0.658	0.423	2.49e-29
Rora	1.97e-62	0.542798	0.706	0.44	4.23e-58
H2-K1	1.73e-40	0.54264	0.733	0.579	3.71e-36
Rps28	3.12e-73	0.542573	0.986	0.953	6.69e-69
Cyp2d9	9.78e-102	0.541987	0.335	0.031	2.1e-97
Herpud1	1.06e-43	0.537931	0.921	0.832	2.27e-39
Rpl36a	8.04e-73	0.536563	0.942	0.898	1.72e-68
Tef	6.01e-62	0.532485	0.666	0.342	1.29e-57
AI314278	1.5e-53	0.532354	0.874	0.758	3.22e-49
Hnrnph1	1.01e-30	0.531596	0.823	0.644	2.16e-26
Slc22a5	3.96e-52	0.528231	0.756	0.492	8.5e-48
Aass	1.36e-54	0.522729	0.874	0.737	2.91e-50
Mdk	3.1e-28	0.520059	0.739	0.584	6.65e-24
Zfp503	4.05e-23	0.51338	0.872	0.766	8.68e-19
Tprkb	3.12e-50	0.511195	0.785	0.561	6.7e-46
Acox1	1.9e-52	0.510895	0.913	0.834	4.08e-48
Sod1	1.84e-54	0.508011	0.88	0.763	3.96e-50
Rps15	1.07e-67	0.505759	0.986	0.96	2.31e-63
Uba52	6.23e-63	0.503767	0.977	0.965	1.34e-58
Cpt1a	1.77e-60	0.499218	0.741	0.479	3.81e-56
Slc25a36	1.67e-38	0.49894	0.809	0.594	3.59e-34
Xbp1	6.84e-48	0.490085	0.773	0.541	1.47e-43
Ddx5	2.5e-22	0.487994	0.933	0.936	5.36e-18
Rpl35	4.32e-55	0.486623	0.954	0.933	9.28e-51
Flrt1	2.4e-52	0.486306	0.705	0.47	5.15e-48
Lipa	1.47e-47	0.48241	0.925	0.811	3.16e-43
Hpd	2.23e-78	0.482098	0.374	0.074	4.79e-74
Gm19950	3.24e-49	0.48118	0.862	0.735	6.95e-45
Etv1	7.98e-39	0.480398	0.64	0.41	1.71e-34
Tmem174	6.02e-57	0.478071	0.922	0.831	1.29e-52
Fnip2	1.03e-61	0.474077	0.62	0.301	2.21e-57
Rpl36	7.11e-58	0.473676	0.94	0.871	1.52e-53
Mfsd4b1	1.36e-55	0.47277	0.641	0.36	2.91e-51
Zfp871	6.91e-38	0.472389	0.853	0.703	1.48e-33
Ggt1	4.29e-30	0.470754	0.772	0.66	9.21e-26
Crebrf	1.56e-49	0.469826	0.687	0.435	3.34e-45
Nr1d2	1.42e-65	0.469669	0.595	0.261	3.04e-61
Pank1	1.31e-43	0.465787	0.739	0.55	2.81e-39
Cyp2a5	4.05e-65	0.464186	0.347	0.081	8.69e-61
Psap	7.73e-36	0.460745	0.953	0.898	1.66e-31
Rplp2	2.56e-57	0.460269	0.96	0.924	5.49e-53
Mlxipl	1.36e-49	0.459989	0.615	0.324	2.92e-45
D630029K05Rik	2.98e-55	0.455582	0.529	0.237	6.38e-51
Atxn1	6.74e-28	0.454536	0.772	0.588	1.45e-23
Pkd2	1.66e-46	0.453181	0.781	0.595	3.57e-42
Osbpl8	7.36e-41	0.452384	0.799	0.598	1.58e-36
Rpl10	4.14e-53	0.449117	0.975	0.972	8.88e-49
Inmt	7.08e-27	0.448085	0.788	0.629	1.52e-22
Hsp90aa1	1.1e-44	0.446549	0.945	0.903	2.36e-40
Rps23	2.51e-50	0.44442	0.979	0.953	5.39e-46
Zfp36l1	3.95e-17	0.443133	0.874	0.758	8.47e-13
Dhcr24	1.9e-41	0.443053	0.868	0.749	4.07e-37
Gas5	1.41e-40	0.442499	0.887	0.793	3.03e-36
Chd3	1.3e-45	0.442427	0.864	0.741	2.8e-41
Dusp1	5.78e-18	0.44241	0.855	0.725	1.24e-13
Hykk	6.62e-42	0.439703	0.846	0.712	1.42e-37
Abcc2	4.25e-37	0.439552	0.875	0.723	9.11e-33
Gstp1	2.58e-29	0.439527	0.804	0.679	5.53e-25
Rps17	2.61e-47	0.438026	0.966	0.937	5.6e-43
Kcnj15	1.95e-50	0.436099	0.957	0.9	4.18e-46
Slc22a8	1.35e-32	0.433492	0.882	0.789	2.89e-28
Wwp1	6.23e-38	0.431672	0.689	0.502	1.34e-33
Hao2	1.55e-27	0.431661	0.782	0.692	3.31e-23
Rpl39	1.11e-46	0.430829	0.969	0.953	2.38e-42
Tmem205	9.57e-34	0.430696	0.795	0.674	2.05e-29
Slc47a1	3.71e-38	0.430497	0.884	0.804	7.97e-34
Plekha6	4.37e-40	0.430395	0.688	0.446	9.38e-36
Ldhd	9.49e-42	0.429571	0.75	0.559	2.04e-37
Rpl5	1.24e-48	0.42886	0.975	0.962	2.67e-44
mt-Atp8	2.46e-34	0.428364	0.838	0.716	5.28e-30
Rpl30	5.44e-44	0.428271	0.984	0.968	1.17e-39
Ugt3a1	7.55e-36	0.426817	0.637	0.402	1.62e-31
Rdh16f2	7.3e-30	0.422833	0.428	0.219	1.57e-25
Ppara	4.38e-51	0.422153	0.672	0.379	9.4e-47
Rps8	1.09e-46	0.420506	0.987	0.986	2.33e-42
Dcaf8	1.79e-34	0.4155	0.815	0.638	3.85e-30
Apom	1.41e-24	0.413224	0.71	0.573	3.03e-20
Gm10076	7.35e-40	0.410655	0.971	0.935	1.58e-35
Tmem229a	4.07e-37	0.409538	0.836	0.713	8.73e-33
Nceh1	8.58e-38	0.406583	0.814	0.633	1.84e-33
Tln2	3.19e-29	0.406426	0.768	0.586	6.85e-25
Cubn	5.63e-31	0.406272	0.873	0.737	1.21e-26
Fnbp1l	4.79e-38	0.404866	0.641	0.4	1.03e-33
Glg1	3.31e-40	0.40361	0.7	0.476	7.1e-36
Rps12	2.13e-50	0.402018	0.986	0.981	4.58e-46
2900097C17Rik	2.43e-37	0.39975	0.717	0.545	5.22e-33
Ctdspl	1.06e-45	0.394167	0.658	0.393	2.28e-41
Tgoln1	4.05e-35	0.392573	0.821	0.706	8.69e-31
Tstd1	4.12e-39	0.391985	0.574	0.333	8.85e-35
Lima1	1.19e-37	0.388456	0.672	0.441	2.55e-33
Son	3.67e-28	0.386035	0.804	0.663	7.87e-24
Rab11fip3	3.6e-31	0.385966	0.905	0.801	7.73e-27
Gm34455	4.87e-22	0.385887	0.292	0.137	1.04e-17
Slc22a6	1.32e-32	0.384365	0.69	0.447	2.82e-28
Klf15	2.72e-41	0.38422	0.623	0.358	5.83e-37
Wwc2	1e-30	0.384082	0.771	0.585	2.15e-26
Klf9	5.44e-37	0.383257	0.946	0.834	1.17e-32
Ly6e	6.24e-72	0.382848	0.365	0.076	1.34e-67
Ugt3a2	3.98e-36	0.382778	0.887	0.809	8.55e-32
Ddx17	2.84e-21	0.382053	0.748	0.592	6.09e-17
Chp1	2.52e-49	0.381403	0.601	0.321	5.41e-45
Prnp	9.88e-39	0.380978	0.739	0.514	2.12e-34
Slc13a3	2.66e-49	0.379715	0.607	0.311	5.7e-45
Gstt2	1.62e-21	0.379245	0.929	0.874	3.47e-17
Arrdc3	3.01e-12	0.378309	0.58	0.442	6.46e-08
Slc51a	4.16e-34	0.378298	0.632	0.406	8.91e-30
Neat1	1.69e-17	0.374731	0.812	0.659	3.63e-13
Srcin1	9.89e-22	0.374149	0.503	0.321	2.12e-17
Dbp	5.25e-71	0.37355	0.405	0.101	1.13e-66
Kmo	3.08e-37	0.371903	0.64	0.41	6.6e-33
Rpl34	5.99e-31	0.368234	0.967	0.942	1.29e-26
B2m	6.79e-17	0.366225	0.718	0.609	1.46e-12
Retsat	3.63e-34	0.365959	0.572	0.384	7.79e-30
Rpl23a	6.1e-34	0.36455	0.954	0.918	1.31e-29
Mia2	4.69e-37	0.36451	0.838	0.749	1.01e-32
Aldh3a2	1.25e-37	0.363261	0.619	0.394	2.67e-33
Zc3h12c	3.56e-33	0.362381	0.55	0.32	7.63e-29
Plekhb2	6.23e-30	0.362005	0.779	0.624	1.34e-25
Nr1d1	3.32e-35	0.361401	0.58	0.327	7.12e-31
Klhl24	7.45e-31	0.359996	0.746	0.552	1.6e-26
Maf	1.68e-25	0.359363	0.989	0.939	3.61e-21
Golga4	6.46e-26	0.358953	0.785	0.636	1.38e-21
mt-Nd4l	4.28e-17	0.35834	0.975	0.95	9.17e-13
Hsd11b2	1.18e-106	0.357833	0.294	0.015	2.52e-102
Rack1	4.56e-36	0.357255	0.964	0.945	9.79e-32
Igfbp4	8.95e-34	0.356582	0.973	0.951	1.92e-29
Cat	2.35e-31	0.355088	0.963	0.902	5.03e-27
Nat8	7.34e-45	0.353574	0.501	0.226	1.57e-40
Plau	2.12e-44	0.353054	0.313	0.093	4.54e-40
Acsm2	5.47e-40	0.352591	0.995	0.983	1.17e-35
Rpl13a	3.16e-38	0.352262	0.981	0.966	6.77e-34
Rpl31	8.33e-28	0.352257	0.907	0.843	1.79e-23
Pik3ca	2.43e-31	0.352148	0.717	0.508	5.21e-27
Hsp90ab1	2.42e-36	0.351722	0.988	0.98	5.18e-32
Osbpl3	9.76e-24	0.351401	0.734	0.566	2.09e-19
Cyp4a12a	1.39e-72	0.350731	0.331	0.058	2.97e-68
Dhrs3	1.22e-22	0.350288	0.703	0.531	2.61e-18
Cish	1.06e-74	0.349944	0.308	0.045	2.27e-70
Nfib	1.75e-31	0.349918	0.679	0.451	3.75e-27
Acnat2	1.61e-41	0.349834	0.604	0.332	3.45e-37
Ctdsp2	3.73e-34	0.349413	0.596	0.361	7.99e-30
Keg1	6.66e-25	0.348498	0.972	0.976	1.43e-20
Ppp1r16b	4.64e-28	0.347393	0.608	0.391	9.94e-24
Phldb2	3.8e-28	0.346832	0.768	0.586	8.15e-24
Nlrp6	8.12e-32	0.344874	0.564	0.341	1.74e-27
Rufy3	1.55e-27	0.344661	0.723	0.513	3.32e-23
Clmn	4.03e-26	0.344579	0.688	0.506	8.65e-22
Arhgef12	4.28e-29	0.344171	0.802	0.636	9.18e-25
Jund	6.43e-09	0.343901	0.928	0.905	0.000137
Rps20	2.94e-33	0.343781	0.988	0.983	6.31e-29
Tmigd1	2.78e-30	0.339397	0.385	0.177	5.96e-26
Pdxk	2.71e-51	0.338235	0.435	0.162	5.82e-47
Ndel1	2.13e-24	0.338041	0.759	0.584	4.58e-20
Gigyf1	2.76e-32	0.337563	0.538	0.309	5.92e-28
Abhd14b	1.7e-27	0.337073	0.721	0.535	3.64e-23
Trps1	2.33e-21	0.335721	0.709	0.551	4.99e-17
Lrp6	1.98e-30	0.334574	0.677	0.49	4.24e-26
Nmrk1	4.16e-26	0.333936	0.623	0.423	8.93e-22
Pigr	5.49e-65	0.3339	0.311	0.057	1.18e-60
Jun	5.66e-09	0.330629	0.831	0.77	0.000121
Acaa1b	6.69e-19	0.330436	0.686	0.573	1.43e-14
Sfpq	2.63e-20	0.330339	0.814	0.689	5.65e-16
Nox4	1.75e-25	0.330033	0.964	0.883	3.76e-21
C130074G19Rik	1.09e-26	0.329799	0.745	0.584	2.35e-22
Arhgap29	6.74e-30	0.329301	0.519	0.297	1.45e-25
Fnip1	1.55e-27	0.327297	0.653	0.452	3.33e-23
Ddi2	4.99e-29	0.326582	0.653	0.439	1.07e-24
Cd74	5.43e-25	0.326439	0.164	0.042	1.16e-20
Zfp106	3.55e-25	0.326188	0.674	0.501	7.61e-21
Rere	2.22e-23	0.326089	0.685	0.508	4.77e-19
Ncoa7	3.03e-22	0.32572	0.809	0.653	6.51e-18
C3	3.16e-14	0.325569	0.067	0.01	6.78e-10
Rplp1	6.79e-39	0.32455	0.995	0.997	1.46e-34
Rpl26	1.83e-29	0.323607	0.979	0.971	3.92e-25
Trabd2b	7.79e-28	0.323537	0.684	0.485	1.67e-23
Sesn2	7.79e-48	0.323224	0.444	0.175	1.67e-43
Rgl1	2.8e-22	0.322721	0.813	0.689	6.02e-18
Timd2	2.99e-35	0.322507	0.609	0.363	6.41e-31
Pitpnc1	2.43e-25	0.322425	0.713	0.519	5.21e-21
Ogt	2.13e-17	0.321937	0.702	0.536	4.57e-13
Hist1h1c	5.87e-17	0.32155	0.648	0.491	1.26e-12
Rpl41	2.63e-30	0.31931	0.997	0.992	5.64e-26
Nr3c1	3.32e-21	0.319128	0.716	0.575	7.13e-17
Hist1h2bc	5.34e-23	0.318758	0.923	0.87	1.15e-18
Itgb8	6.73e-23	0.317062	0.761	0.605	1.44e-18
Oga	1.31e-31	0.316933	0.612	0.38	2.8e-27
Rpl36al	5.98e-27	0.314945	0.92	0.89	1.28e-22
Eif4b	3.63e-24	0.314546	0.799	0.678	7.78e-20
Prkaa2	1.63e-22	0.314393	0.833	0.705	3.49e-18
Mafg	1.03e-24	0.313714	0.793	0.607	2.22e-20
Ddx6	2.03e-25	0.313506	0.764	0.575	4.35e-21
Napsa	4.06e-26	0.313021	0.48	0.27	8.71e-22
Rps18	1.7e-24	0.312911	0.951	0.949	3.65e-20
Tnrc6b	1.04e-22	0.312263	0.658	0.467	2.24e-18
Pum2	6.16e-26	0.312214	0.762	0.591	1.32e-21
Cfb	9.07e-26	0.311338	0.799	0.712	1.95e-21
AC149090.1	2.19e-29	0.311291	0.594	0.362	4.69e-25
Ywhaz	1.38e-22	0.31104	0.901	0.813	2.95e-18
Cflar	6.8e-24	0.309972	0.781	0.614	1.46e-19
Cyp2a4	8.27e-85	0.3094	0.242	0.01	1.77e-80
Osbpl9	1.67e-22	0.309398	0.779	0.654	3.58e-18
Tmem106a	1.53e-22	0.308761	0.755	0.574	3.29e-18
Kidins220	2.35e-20	0.30789	0.796	0.678	5.05e-16
Rpl12	8.75e-23	0.307451	0.96	0.936	1.88e-18
Slc25a30	5.79e-23	0.306915	0.689	0.498	1.24e-18
Vgll4	7.15e-31	0.306565	0.415	0.205	1.53e-26
Snrk	1.96e-38	0.306325	0.457	0.213	4.21e-34
Rpl17	1.53e-23	0.306052	0.98	0.971	3.27e-19
Dhtkd1	2.96e-39	0.305732	0.445	0.199	6.36e-35
Kmt2e	7.32e-22	0.305281	0.715	0.531	1.57e-17
Gclc	8.33e-19	0.304813	0.658	0.517	1.79e-14
Dnajc13	1.79e-21	0.303928	0.797	0.666	3.85e-17
Deptor	4.82e-29	0.30392	0.536	0.327	1.03e-24
Pcgf5	1.21e-43	0.303494	0.473	0.208	2.6e-39
Zcchc14	2.84e-23	0.303157	0.614	0.434	6.1e-19
Ash1l	9.26e-20	0.302892	0.704	0.533	1.99e-15
L2hgdh	6.8e-26	0.302676	0.677	0.487	1.46e-21
Rpl21	2.87e-23	0.302384	0.95	0.951	6.15e-19
Tet2	8.16e-26	0.30187	0.497	0.287	1.75e-21
Insr	3.49e-32	0.301166	0.622	0.388	7.49e-28
Ahcyl1	9.18e-25	0.301059	0.666	0.477	1.97e-20
Acad11	3.5e-24	0.300569	0.668	0.501	7.5e-20
Hsph1	3.07e-23	0.300526	0.616	0.443	6.58e-19
Ubxn2a	2.07e-24	0.300497	0.68	0.509	4.44e-20
Mbnl1	4.79e-21	0.298893	0.687	0.521	1.03e-16
Snx18	2.18e-19	0.297946	0.646	0.481	4.67e-15
Grb7	6.8e-23	0.297613	0.635	0.444	1.46e-18
Trpm7	2.55e-17	0.297528	0.749	0.607	5.46e-13
Fah	1.25e-21	0.296954	0.746	0.612	2.69e-17
Ar	8.59e-20	0.296194	0.716	0.555	1.84e-15
Mia3	1.76e-25	0.29516	0.625	0.421	3.77e-21
Slc25a42	3.43e-29	0.294607	0.443	0.232	7.35e-25
Ncor1	7.21e-20	0.294336	0.853	0.764	1.55e-15
Ralgapa2	1.43e-32	0.293916	0.444	0.226	3.06e-28
Dpys	7.24e-63	0.293312	0.284	0.046	1.55e-58
Ddah1	7.41e-23	0.29325	0.882	0.819	1.59e-18
Rpl22	8.89e-24	0.292638	0.958	0.934	1.91e-19
Slc6a18	2.27e-42	0.29234	0.353	0.121	4.86e-38
Spred2	1.16e-24	0.290813	0.516	0.318	2.49e-20
Snx29	7.76e-20	0.289824	0.734	0.552	1.66e-15
Lrrc58	6.16e-22	0.289523	0.855	0.738	1.32e-17
Mast4	2.21e-30	0.289182	0.47	0.246	4.74e-26
Slc36a1	1.09e-14	0.289079	0.689	0.556	2.35e-10
H2-Ab1	8.92e-44	0.288732	0.254	0.058	1.91e-39
Samd8	2.14e-19	0.287332	0.639	0.471	4.6e-15
Sgms2	1.22e-27	0.286078	0.546	0.327	2.62e-23
Abcd3	1.88e-18	0.285492	0.785	0.677	4.03e-14
Rpl27a	3.04e-24	0.285322	0.981	0.981	6.53e-20
Tnrc6a	3.36e-24	0.285219	0.58	0.371	7.22e-20
Gm15883	1.18e-30	0.284019	0.592	0.36	2.54e-26
Ptp4a2	1.53e-17	0.283172	0.702	0.582	3.28e-13
Kmt2a	1.02e-22	0.282138	0.501	0.307	2.19e-18
Rps26	5.9e-24	0.282128	0.979	0.947	1.27e-19
Dync1h1	2.43e-18	0.281782	0.711	0.549	5.2e-14
Pkp4	7.08e-17	0.281389	0.81	0.721	1.52e-12
Slco3a1	4.88e-36	0.280241	0.426	0.191	1.05e-31
Camk2n1	9.93e-17	0.280016	0.713	0.597	2.13e-12
Snrnp70	1.87e-16	0.279083	0.723	0.573	4.01e-12
Gprc5c	1.32e-19	0.278442	0.738	0.584	2.84e-15
Aldh6a1	3.05e-24	0.278054	0.935	0.911	6.55e-20
Itpr2	2.86e-16	0.2779	0.761	0.63	6.13e-12
Sdc2	1.02e-24	0.277795	0.561	0.357	2.19e-20
Ndrg1	2.94e-15	0.277696	0.996	0.993	6.3e-11
Adhfe1	2e-19	0.277657	0.719	0.568	4.28e-15
Numa1	2.08e-26	0.277062	0.48	0.274	4.45e-22
C2	1.14e-32	0.276602	0.492	0.262	2.44e-28
Lncpint	2.77e-45	0.276461	0.324	0.097	5.93e-41
Macrod2	1.82e-18	0.276014	0.739	0.613	3.9e-14
Zfp36l2	3.2e-15	0.275781	0.719	0.584	6.87e-11
Zmym5	3.91e-20	0.275728	0.609	0.426	8.39e-16
Dab2	2.9e-15	0.274165	0.977	0.943	6.23e-11
Foxn3	1.72e-22	0.274098	0.642	0.448	3.69e-18
Copa	3.99e-18	0.273184	0.753	0.627	8.55e-14
Brd2	1.59e-11	0.27271	0.776	0.651	3.42e-07
Eef1a1	3.65e-29	0.272612	1	0.999	7.83e-25
Plekha7	1.18e-26	0.272278	0.52	0.305	2.52e-22
Rps13	1.17e-22	0.271615	0.973	0.967	2.5e-18
Proc	1.01e-21	0.271545	0.615	0.434	2.16e-17
Lpp	1.13e-16	0.271518	0.722	0.58	2.42e-12
Aldh1a1	6.96e-83	0.270953	0.296	0.03	1.49e-78
Epb41	6.11e-19	0.270675	0.686	0.525	1.31e-14
Ugt8a	1.3e-42	0.27037	0.468	0.21	2.79e-38
Ggnbp2	2.12e-20	0.270168	0.709	0.535	4.56e-16
Acly	1.49e-21	0.27	0.478	0.301	3.19e-17
Bptf	4.82e-21	0.269659	0.64	0.454	1.03e-16
Rai14	6.1e-27	0.26831	0.439	0.235	1.31e-22
Hsd17b11	2.69e-25	0.267737	0.597	0.39	5.76e-21
Gramd1b	2.11e-23	0.266335	0.63	0.429	4.52e-19
Erbb3	1.37e-24	0.2653	0.595	0.387	2.94e-20
Slc3a1	1.06e-17	0.264899	0.81	0.739	2.28e-13
Rnf145	5.01e-25	0.264868	0.569	0.363	1.07e-20
Spag9	3.67e-18	0.264862	0.83	0.677	7.87e-14
Agap1	3.32e-23	0.264766	0.609	0.414	7.12e-19
Cryab	7.77e-07	0.264511	0.231	0.16	0.016662
Npm3	2.14e-29	0.264485	0.459	0.241	4.6e-25
Prrc2c	9.62e-18	0.264429	0.71	0.554	2.06e-13
Gm42937	8.21e-13	0.263741	0.401	0.26	1.76e-08
Hsp90b1	2.26e-17	0.263524	0.933	0.886	4.85e-13
Malat1	3.5e-19	0.262648	0.809	0.715	7.51e-15
Ccser2	2.99e-18	0.262526	0.843	0.724	6.4e-14
Gpam	1.18e-20	0.262489	0.589	0.403	2.53e-16
Cldn2	5.31e-18	0.262372	0.862	0.788	1.14e-13
Amotl2	1.74e-15	0.262108	0.422	0.269	3.73e-11
P4hb	2.39e-18	0.262026	0.773	0.676	5.13e-14
Hectd1	2.92e-16	0.261073	0.717	0.577	6.26e-12
4833439L19Rik	2.56e-17	0.26102	0.932	0.884	5.49e-13
Snhg12	8.72e-25	0.260864	0.614	0.401	1.87e-20
Pum1	7.61e-16	0.260568	0.697	0.545	1.63e-11
H6pd	4.65e-20	0.260454	0.591	0.408	9.98e-16
Mga	5.88e-25	0.260442	0.477	0.274	1.26e-20
Smim22	2.08e-16	0.260341	0.651	0.505	4.46e-12
Sec62	4.2e-18	0.259866	0.915	0.855	9e-14
Birc6	7.23e-16	0.259804	0.759	0.637	1.55e-11
Per3	3.8e-49	0.259314	0.301	0.075	8.15e-45
Acsl1	3.31e-11	0.258915	0.821	0.735	7.1e-07
Ehhadh	8.91e-16	0.2589	0.637	0.499	1.91e-11
Grina	3.23e-19	0.258787	0.903	0.863	6.92e-15
Errfi1	6.02e-10	0.258765	0.95	0.896	1.29e-05
Dnajc3	4.86e-18	0.257683	0.766	0.696	1.04e-13
Atxn2	1.24e-18	0.257599	0.677	0.502	2.65e-14
Jak1	4.78e-15	0.257237	0.722	0.581	1.02e-10
Slc6a20b	2.61e-18	0.256893	0.835	0.703	5.59e-14
Lmbrd2	7.47e-18	0.25604	0.726	0.588	1.6e-13
Chdh	6.72e-19	0.2556	0.688	0.524	1.44e-14
Fmo4	3.48e-32	0.255589	0.419	0.198	7.47e-28
Cmip	1.98e-21	0.254899	0.673	0.488	4.26e-17
Tulp4	4.47e-18	0.254187	0.623	0.454	9.6e-14
Dleu2	4.92e-20	0.253679	0.582	0.391	1.06e-15
Vdr	1.55e-15	0.253546	0.706	0.577	3.33e-11
1810059H22Rik	8.21e-35	0.253389	0.491	0.249	1.76e-30
Rps3a1	7.13e-18	0.252779	0.987	0.982	1.53e-13
Pdia3	1.22e-14	0.252442	0.827	0.741	2.62e-10
Wac	4.05e-20	0.252213	0.663	0.481	8.7e-16
Lmo4	1.98e-17	0.251939	0.661	0.494	4.24e-13
Klf2	9.69e-14	0.25175	0.405	0.258	2.08e-09
Angptl4	7.82e-37	0.251728	0.297	0.105	1.68e-32
Tcf25	1.67e-18	0.251355	0.751	0.599	3.57e-14
Nampt	1.99e-20	0.251041	0.616	0.434	4.26e-16
Erbin	1.28e-14	0.250697	0.721	0.595	2.74e-10
Pxn	1.18e-21	0.250694	0.568	0.376	2.53e-17
Slc11a2	2.79e-15	0.249282	0.564	0.408	5.98e-11
Arhgef28	2.69e-21	0.248854	0.727	0.541	5.76e-17
Rpsa	2.14e-19	0.248844	0.977	0.975	4.6e-15
Hist1h2ac	1.2e-08	0.248789	0.113	0.061	0.000258
Nedd4	7.06e-18	0.248709	0.825	0.705	1.51e-13
Odr4	3.93e-23	0.248491	0.543	0.343	8.44e-19
Eef2	1.11e-20	0.248453	0.959	0.95	2.38e-16
Rdh16	7.81e-13	0.248064	0.611	0.478	1.68e-08
Ddx3x	2.68e-08	0.248005	0.851	0.763	0.000575
Mmut	1.16e-15	0.24778	0.797	0.706	2.48e-11
Zkscan3	6.67e-15	0.246772	0.571	0.415	1.43e-10
Igkc	2.12e-97	0.246609	0.233	0.003	4.54e-93
Tardbp	2.2e-14	0.245149	0.699	0.555	4.71e-10
Slc25a48	4.17e-26	0.244764	0.459	0.253	8.95e-22
H2-D1	5.45e-11	0.244664	0.582	0.475	1.17e-06
Vnn1	4.65e-30	0.244618	0.442	0.224	9.98e-26
Mycbp2	1.54e-17	0.243809	0.546	0.383	3.3e-13
Snhg8	1.89e-15	0.243619	0.592	0.46	4.05e-11
Mettl7a1	8.04e-16	0.242202	0.848	0.792	1.73e-11
G6pc	1.53e-06	0.24204	0.934	0.886	0.032865
Ubn2	6.65e-16	0.241549	0.545	0.378	1.43e-11
Ifi27	1.53e-08	0.241064	0.556	0.449	0.000328
Stag2	5.71e-21	0.240851	0.464	0.285	1.23e-16
Rhob	7.06e-10	0.240343	0.41	0.286	1.52e-05
Prkd3	1.03e-30	0.240093	0.479	0.252	2.2e-26
Rbms1	5.49e-38	0.239124	0.405	0.169	1.18e-33
Cxxc5	2.25e-14	0.238842	0.837	0.723	4.82e-10
BC005561	1.32e-19	0.238186	0.599	0.41	2.83e-15
Ptpra	4.14e-21	0.236577	0.531	0.349	8.88e-17
Depp1	3.15e-28	0.236074	0.201	0.055	6.75e-24
Hnrnpm	5.35e-16	0.235876	0.753	0.611	1.15e-11
Eif4g1	2.38e-16	0.235747	0.694	0.557	5.1e-12
Ythdc1	9e-18	0.235554	0.589	0.414	1.93e-13
Pccb	6.35e-13	0.234965	0.766	0.665	1.36e-08
Mgst1	9.1e-13	0.234878	0.559	0.428	1.95e-08
Klf10	1.66e-35	0.234756	0.26	0.076	3.55e-31
Tmem245	8.52e-19	0.233849	0.548	0.366	1.83e-14
Zcchc7	2.8e-18	0.233808	0.501	0.322	6.01e-14
Zfas1	2.29e-25	0.233707	0.436	0.235	4.92e-21
Mapk14	1.99e-16	0.233635	0.564	0.402	4.28e-12
Mylk	5.74e-22	0.233184	0.384	0.203	1.23e-17
Ildr2	3.45e-14	0.232479	0.707	0.574	7.4e-10
Gtf2i	3.53e-15	0.232084	0.733	0.59	7.58e-11
Rrbp1	6.66e-14	0.23201	0.719	0.601	1.43e-09
St6galnac2	3.15e-16	0.231373	0.701	0.547	6.75e-12
Abcc4	9.22e-20	0.231348	0.392	0.225	1.98e-15
Akap8	4.23e-20	0.231225	0.394	0.223	9.08e-16
Slc22a2	1.87e-14	0.231056	0.656	0.504	4.01e-10
Itga1	1.32e-14	0.231044	0.637	0.484	2.84e-10
Tacc2	2.6e-15	0.230637	0.622	0.465	5.58e-11
Bnc2	6.94e-17	0.230569	0.646	0.473	1.49e-12
Syne2	1.9e-13	0.230564	0.74	0.602	4.07e-09
Zfp704	2.93e-16	0.230426	0.505	0.346	6.28e-12
Rps14	9.22e-20	0.230419	0.983	0.987	1.98e-15
Serinc3	1.18e-12	0.229374	0.707	0.579	2.54e-08
Cldn12	1.6e-23	0.229232	0.482	0.286	3.43e-19
Creb3l2	1.18e-12	0.228948	0.585	0.439	2.54e-08
Trio	1.27e-16	0.228693	0.613	0.444	2.73e-12
AW549877	8.89e-21	0.228621	0.521	0.331	1.91e-16
Gk	4.9e-14	0.228424	0.94	0.894	1.05e-09
Csnk2a1	7.01e-14	0.228292	0.764	0.645	1.5e-09
Frrs1	1.38e-12	0.228229	0.785	0.66	2.95e-08
Eef1g	7.58e-15	0.228175	0.828	0.734	1.63e-10
Mark2	2.08e-14	0.228132	0.622	0.469	4.46e-10
Abca3	1.56e-13	0.227471	0.786	0.696	3.35e-09
Rab6a	4.48e-15	0.22734	0.648	0.497	9.6e-11
Msi2	7.84e-12	0.22721	0.814	0.708	1.68e-07
Nat8f6	3.02e-37	0.226839	0.292	0.094	6.48e-33
Magt1	2.5e-12	0.226788	0.72	0.607	5.36e-08
Bmp6	2.06e-25	0.226723	0.497	0.29	4.41e-21
Sema4d	5.39e-21	0.226268	0.567	0.373	1.16e-16
Pabpc1	2.29e-13	0.226154	0.789	0.691	4.91e-09
Srrm2	3.23e-11	0.226153	0.819	0.712	6.92e-07
Rps16	1.57e-17	0.226118	0.993	0.987	3.37e-13
Sec31a	1.14e-13	0.225988	0.746	0.614	2.44e-09
Scaf11	1.58e-13	0.225782	0.786	0.671	3.4e-09
Hmgcs2	4.18e-45	0.225714	0.243	0.05	8.96e-41
Sgk2	1.01e-10	0.225597	0.703	0.59	2.17e-06
Prss8	7.59e-12	0.224121	0.851	0.76	1.63e-07
Nrg1	2.44e-19	0.223943	0.257	0.115	5.24e-15
Rpl23	5.48e-13	0.223817	0.992	0.993	1.18e-08
Bhmt2	1.07e-40	0.223356	0.389	0.158	2.3e-36
Atp6v0a4	1.32e-12	0.222732	0.837	0.745	2.84e-08
Tnrc6c	1.11e-21	0.222703	0.51	0.315	2.37e-17
Zfp207	2.37e-19	0.222521	0.635	0.448	5.07e-15
Far1	6.16e-11	0.222231	0.757	0.649	1.32e-06
Pde4dip	4.64e-11	0.221932	0.647	0.522	9.94e-07
Met	2.51e-18	0.221793	0.574	0.396	5.37e-14
Gjb2	1.29e-28	0.221655	0.628	0.399	2.77e-24
Dmxl2	2.85e-16	0.221507	0.527	0.359	6.11e-12
Man2a1	7.95e-16	0.221276	0.561	0.4	1.7e-11
Zeb2	1.82e-16	0.220697	0.506	0.336	3.91e-12
Ppp4r3b	3.63e-16	0.220527	0.523	0.359	7.78e-12
Pten	1.07e-13	0.220431	0.831	0.731	2.3e-09
Kcnq1ot1	6.56e-09	0.219961	0.556	0.433	0.00014
Pbrm1	5.53e-12	0.219959	0.722	0.588	1.19e-07
Sqstm1	3.45e-15	0.219747	0.82	0.693	7.41e-11
Eif4g2	1.57e-14	0.219706	0.959	0.915	3.36e-10
mt-Co1	1.15e-13	0.218908	0.999	0.994	2.47e-09
Ksr2	9.06e-39	0.218745	0.307	0.098	1.94e-34
Ccdc50	2.4e-14	0.218624	0.686	0.542	5.15e-10
Cyp4a10	6.98e-23	0.218539	0.378	0.195	1.5e-18
S100a10	2.19e-09	0.218246	0.606	0.487	4.69e-05
Phactr4	8.92e-20	0.2179	0.515	0.33	1.91e-15
Nipbl	6.99e-16	0.217363	0.643	0.478	1.5e-11
Tmem140	3.89e-23	0.217362	0.403	0.215	8.35e-19
Mkln1	7.56e-11	0.21717	0.673	0.547	1.62e-06
Cyp2j13	3.3e-20	0.21677	0.504	0.316	7.08e-16
Slc29a3	1.76e-14	0.216601	0.657	0.501	3.78e-10
Nisch	1.37e-07	0.216344	0.707	0.627	0.002937
Arfgef1	7.25e-15	0.216308	0.665	0.511	1.56e-10
Yy1	3.44e-12	0.215791	0.603	0.468	7.39e-08
Gm26802	1.94e-11	0.215691	0.164	0.079	4.17e-07
Ube3a	4.83e-12	0.215586	0.715	0.597	1.04e-07
Tnpo1	5.29e-12	0.215583	0.62	0.49	1.14e-07
Rps27a	1.74e-12	0.215097	0.984	0.983	3.74e-08
Lnpep	6.74e-15	0.214802	0.561	0.405	1.45e-10
Slc17a3	5.38e-13	0.214492	0.784	0.697	1.15e-08
Cobll1	4.54e-13	0.213774	0.617	0.476	9.74e-09
Irs2	1.97e-22	0.213766	0.342	0.169	4.23e-18
Col4a3bp	1.19e-18	0.213646	0.491	0.314	2.55e-14
St13	1.82e-15	0.213537	0.896	0.835	3.9e-11
Dennd5b	2.24e-18	0.213438	0.586	0.403	4.8e-14
Rb1cc1	1.15e-12	0.213168	0.644	0.502	2.47e-08
Mrpl52	9.73e-12	0.213068	0.719	0.609	2.09e-07
Kmt2c	2.85e-13	0.212363	0.529	0.385	6.12e-09
Atxn7	1.47e-16	0.212043	0.492	0.325	3.15e-12
Baz1b	3.15e-27	0.211978	0.439	0.23	6.76e-23
Nfic	1.4e-13	0.211929	0.63	0.485	3e-09
Tmbim6	2.14e-15	0.211917	0.969	0.953	4.6e-11
Evi5	2.36e-12	0.211756	0.784	0.662	5.07e-08
2024-03-06	1.15e-12	0.211619	0.732	0.6	2.48e-08
Bicc1	2.91e-07	0.211254	0.771	0.691	0.006238
Ankib1	3.7e-11	0.211065	0.636	0.507	7.94e-07
Pex11a	1.63e-24	0.211063	0.428	0.23	3.5e-20
Neurl4	2.78e-17	0.210741	0.547	0.373	5.95e-13
Eea1	2.11e-11	0.210634	0.637	0.508	4.52e-07
Tfdp2	6.26e-22	0.210572	0.482	0.288	1.34e-17
Cpox	3.35e-16	0.210559	0.655	0.487	7.18e-12
Pcm1	3.63e-16	0.210436	0.548	0.38	7.79e-12
Slc9a3	2.37e-12	0.210324	0.567	0.422	5.07e-08
Tmem256	8.8e-13	0.210234	0.9	0.83	1.89e-08
Unc119b	1.06e-20	0.210081	0.576	0.384	2.26e-16
Nsd3	7.99e-14	0.209997	0.598	0.443	1.71e-09
Rps6	1.97e-12	0.209831	0.941	0.931	4.23e-08
Nap1l1	1.07e-09	0.209435	0.668	0.565	2.29e-05
Eif4ebp2	2.88e-13	0.209346	0.69	0.557	6.17e-09
Ccnl2	9.22e-12	0.20902	0.62	0.478	1.98e-07
Tanc2	1.92e-12	0.208764	0.649	0.506	4.12e-08
Tasor	3.84e-18	0.208656	0.521	0.342	8.24e-14
B230219D22Rik	1.63e-13	0.208432	0.549	0.405	3.49e-09
Dgat2	2.28e-14	0.208328	0.634	0.481	4.9e-10
Gstz1	1.83e-12	0.208326	0.813	0.706	3.93e-08
Wwc1	4.82e-10	0.207889	0.553	0.444	1.03e-05
Sf3b1	6.14e-10	0.207684	0.775	0.676	1.32e-05
Eif3c	5.34e-11	0.207609	0.754	0.666	1.14e-06
Aldh2	5.29e-13	0.207314	0.894	0.873	1.13e-08
Cys1	2.9e-21	0.207235	0.352	0.18	6.23e-17
Them7	1.36e-10	0.206877	0.652	0.542	2.91e-06
Ahnak	3.14e-23	0.206561	0.237	0.09	6.74e-19
Pkn2	4.74e-14	0.206524	0.638	0.487	1.02e-09
Map3k2	1.43e-15	0.206467	0.588	0.422	3.06e-11
Auts2	3.49e-13	0.206185	0.568	0.416	7.49e-09
Sox6	3.61e-13	0.20618	0.491	0.345	7.75e-09
Atf3	4.65e-10	0.206155	0.218	0.12	9.97e-06
Hint2	1.41e-15	0.205975	0.946	0.937	3.02e-11
Gstm1	9.47e-11	0.205957	0.658	0.548	2.03e-06
Tnks2	1.78e-11	0.20581	0.662	0.529	3.82e-07
Vwa8	2.82e-15	0.205577	0.561	0.405	6.05e-11
Ndufa2	5.27e-12	0.205231	0.96	0.937	1.13e-07
Rps10	2.5e-14	0.20511	0.974	0.978	5.36e-10
Fcho2	3.12e-12	0.204902	0.635	0.494	6.7e-08
Hspa8	1.48e-16	0.204843	0.991	0.997	3.18e-12
B3gat2	2.08e-15	0.204679	0.542	0.384	4.47e-11
Plxnb2	2.37e-15	0.204463	0.596	0.435	5.08e-11
Mtus1	1.04e-11	0.20409	0.592	0.46	2.22e-07
Hnrnpa3	2.9e-12	0.204029	0.886	0.831	6.21e-08
Gpr146	1.36e-18	0.203717	0.454	0.279	2.91e-14
Ctnna1	2.63e-12	0.203701	0.671	0.54	5.64e-08
Mylip	2.32e-11	0.203672	0.482	0.344	4.98e-07
Slirp	5.5e-11	0.203665	0.749	0.641	1.18e-06
Hspa5	1.06e-11	0.203503	0.935	0.872	2.27e-07
Ubr5	1.14e-12	0.203471	0.675	0.536	2.44e-08
Anxa7	1.09e-15	0.203284	0.621	0.46	2.34e-11
Pink1	3.31e-12	0.202826	0.725	0.62	7.1e-08
Slc25a13	8.71e-11	0.202781	0.755	0.649	1.87e-06
Ubr4	6.45e-17	0.202686	0.461	0.296	1.38e-12
Wdfy3	1.44e-11	0.202441	0.757	0.629	3.09e-07
A330023F24Rik	9.83e-20	0.202378	0.322	0.163	2.11e-15
Dynll2	1.67e-11	0.202203	0.853	0.77	3.58e-07
Mturn	2.63e-28	0.202049	0.36	0.162	5.64e-24
Cpe	5.08e-63	0.201702	0.173	0.005	1.09e-58
Gcn1	1.9e-16	0.201601	0.491	0.323	4.07e-12
Zranb2	2.68e-11	0.201271	0.615	0.481	5.75e-07
Por	4.79e-13	0.200209	0.669	0.532	1.03e-08
Arf5	3.83e-10	-0.20109	0.605	0.639	8.21e-06
Atp5g2	6.25e-09	-0.2012	0.933	0.95	0.000134
Yipf4	6.85e-09	-0.20146	0.564	0.629	0.000147
Hacd2	5.46e-10	-0.20151	0.598	0.642	1.17e-05
Tceal9	4.95e-09	-0.20162	0.646	0.681	0.000106
Bag1	6.88e-08	-0.20203	0.812	0.849	0.001476
Fdps	4.83e-13	-0.20211	0.214	0.338	1.04e-08
Ptma	6.95e-10	-0.20252	0.982	0.987	1.49e-05
Pfn2	2.09e-12	-0.20319	0.317	0.418	4.48e-08
Clta	4.54e-09	-0.2032	0.884	0.916	9.74e-05
Mrps18a	1.31e-09	-0.20399	0.619	0.657	2.81e-05
Ehd1	1.38e-11	-0.20411	0.57	0.603	2.96e-07
Sostdc1	4.02e-14	-0.20413	0.017	0.086	8.61e-10
Msmo1	1.1e-10	-0.20436	0.322	0.386	2.36e-06
Yif1a	5.69e-12	-0.20496	0.532	0.574	1.22e-07
Elob	2.81e-08	-0.20502	0.88	0.9	0.000602
Esd	1.9e-07	-0.20506	0.949	0.969	0.004069
Pnkd	2.79e-10	-0.20599	0.59	0.642	5.98e-06
Grhpr	2.06e-11	-0.20676	0.822	0.822	4.42e-07
Ssr4	1.8e-09	-0.20699	0.754	0.793	3.85e-05
Airn	3.04e-13	-0.20708	0.145	0.253	6.52e-09
Ndufv3	1.68e-10	-0.20716	0.843	0.852	3.61e-06
Dap	3.47e-14	-0.2075	0.239	0.35	7.43e-10
Csnk2b	3.57e-10	-0.20762	0.703	0.74	7.66e-06
Srsf2	1.45e-06	-0.20869	0.839	0.792	0.030995
Mrpl18	2.89e-09	-0.20885	0.719	0.751	6.2e-05
Tmem59	5.15e-10	-0.209	0.868	0.896	1.1e-05
Cox7b	9.23e-07	-0.20911	0.959	0.978	0.019803
Aco2	3.93e-15	-0.20979	0.93	0.929	8.44e-11
Slc30a2	2.3e-14	-0.20997	0.328	0.406	4.93e-10
Gipc1	7.24e-13	-0.21048	0.313	0.416	1.55e-08
Sar1b	1.03e-09	-0.21108	0.767	0.813	2.22e-05
Glrx3	6.76e-09	-0.2111	0.636	0.659	0.000145
Rer1	3.24e-10	-0.21217	0.777	0.811	6.94e-06
Tmem14c	2.54e-11	-0.21262	0.743	0.775	5.44e-07
Atpif1	3.94e-10	-0.21282	0.975	0.973	8.46e-06
Srsf7	1.03e-07	-0.21303	0.656	0.623	0.002213
Pkm	1.12e-12	-0.21333	0.029	0.102	2.4e-08
Comtd1	2.81e-15	-0.21392	0.225	0.34	6.03e-11
Slc16a4	6.72e-16	-0.21427	0.403	0.481	1.44e-11
Naa20	2.42e-09	-0.21428	0.554	0.621	5.19e-05
Mrps25	4.42e-11	-0.21444	0.452	0.527	9.47e-07
Higd1a	1.85e-10	-0.21564	0.612	0.677	3.97e-06
Lamtor1	1.16e-12	-0.21659	0.754	0.77	2.49e-08
Dnajb11	2.87e-11	-0.21696	0.603	0.662	6.15e-07
Cotl1	3.1e-12	-0.21698	0.751	0.781	6.64e-08
Calm2	1.57e-09	-0.21757	0.754	0.776	3.37e-05
Ifi30	5.2e-13	-0.21779	0.379	0.453	1.11e-08
Clic1	6.27e-11	-0.21784	0.543	0.607	1.35e-06
Exosc7	2.19e-13	-0.21789	0.418	0.503	4.7e-09
Ube2m	3.49e-10	-0.21864	0.727	0.749	7.48e-06
Elovl2	6.41e-21	-0.21918	0.208	0.346	1.38e-16
Mrps34	3.79e-11	-0.21929	0.619	0.673	8.13e-07
Fitm1	1e-09	-0.22078	0.498	0.563	2.15e-05
Pmepa1	3e-15	-0.22109	0.147	0.247	6.43e-11
Trp53inp2	8.5e-16	-0.22123	0.402	0.493	1.82e-11
Col4a2	7.72e-17	-0.22142	0.223	0.338	1.66e-12
Rps2	1.49e-13	-0.22223	0.992	0.993	3.2e-09
2610528J11Rik	2.92e-12	-0.22234	0.573	0.614	6.26e-08
Cib1	2.7e-10	-0.22251	0.762	0.793	5.8e-06
Ces1g	2.23e-07	-0.22259	0.101	0.152	0.004774
Pcx	4.97e-14	-0.2227	0.748	0.743	1.07e-09
1810058I24Rik	1.41e-10	-0.2233	0.672	0.713	3.03e-06
Manf	4.23e-08	-0.22368	0.772	0.79	0.000906
Atox1	2.3e-15	-0.22501	0.948	0.943	4.93e-11
Ctsh	1.09e-09	-0.22508	0.707	0.761	2.33e-05
Emc2	1.26e-13	-0.2252	0.472	0.519	2.7e-09
Itm2b	1.99e-14	-0.22541	0.957	0.98	4.27e-10
Ndufb2	2.4e-11	-0.2257	0.847	0.866	5.15e-07
Ndufa11	5.39e-12	-0.22603	0.856	0.866	1.16e-07
Pfdn2	2.74e-10	-0.22635	0.689	0.744	5.87e-06
Vapa	2e-10	-0.22685	0.777	0.815	4.29e-06
Got1	2.53e-10	-0.22707	0.664	0.717	5.43e-06
Mrpl27	5.49e-12	-0.22769	0.548	0.6	1.18e-07
Pgam2	8.55e-26	-0.2279	0	0.071	1.83e-21
Cpne4	6.29e-15	-0.22826	0.251	0.389	1.35e-10
Ndufb7	5.47e-10	-0.22854	0.884	0.905	1.17e-05
Ppp1r14b	1.41e-12	-0.22899	0.595	0.641	3.03e-08
Prdx6	7.3e-10	-0.22924	0.77	0.802	1.57e-05
Pin1	2.59e-12	-0.23006	0.479	0.566	5.57e-08
Kxd1	1.53e-13	-0.23013	0.655	0.685	3.29e-09
Fdx1	7.16e-12	-0.23048	0.883	0.891	1.54e-07
Mrps6	3.8e-14	-0.23052	0.168	0.295	8.15e-10
Kif12	5.27e-12	-0.2306	0.62	0.65	1.13e-07
Ostc	5.15e-11	-0.2307	0.558	0.643	1.1e-06
Sec11c	2.73e-13	-0.23087	0.467	0.537	5.86e-09
Ciao2b	1.62e-13	-0.2314	0.452	0.536	3.47e-09
Uchl3	2.43e-16	-0.23242	0.368	0.472	5.2e-12
Mrpl50	5.81e-12	-0.23279	0.722	0.756	1.25e-07
Atp5l	1.41e-11	-0.23285	0.996	0.991	3.02e-07
Bex3	2.89e-11	-0.2331	0.376	0.455	6.19e-07
Gabarapl2	3.73e-10	-0.2341	0.712	0.76	8e-06
Mrps14	4.96e-12	-0.2351	0.782	0.802	1.06e-07
Ndufs2	2.41e-12	-0.23637	0.879	0.912	5.16e-08
Oxct1	2.67e-11	-0.23684	0.975	0.981	5.73e-07
Serpinh1	1.99e-14	-0.23719	0.352	0.454	4.27e-10
Msrb1	1.86e-08	-0.23816	0.85	0.858	0.000399
Plod2	6.77e-22	-0.23893	0.203	0.375	1.45e-17
Atp5k	1.19e-12	-0.23903	0.894	0.896	2.54e-08
1110008P14Rik	5.67e-15	-0.23916	0.386	0.487	1.22e-10
Cltrn	2.93e-18	-0.2396	0.995	0.987	6.29e-14
Mettl26	1.92e-11	-0.23971	0.899	0.918	4.11e-07
Tomm20	4.32e-18	-0.24033	0.954	0.947	9.27e-14
Ech1	5.35e-11	-0.24039	0.855	0.912	1.15e-06
Emc6	2.87e-11	-0.24088	0.737	0.787	6.15e-07
Aldoa	4.24e-10	-0.24129	0.908	0.929	9.09e-06
Miox	6.83e-11	-0.24161	0.997	0.997	1.46e-06
Ndufb11	4.46e-14	-0.2421	0.927	0.956	9.57e-10
Uqcrc1	2.65e-12	-0.24217	0.806	0.857	5.69e-08
Mtch2	3.32e-14	-0.24358	0.703	0.758	7.12e-10
Arl3	3.05e-15	-0.24447	0.616	0.659	6.55e-11
Myl12b	2.39e-12	-0.24453	0.788	0.806	5.12e-08
Eif4e2	2.86e-14	-0.24496	0.401	0.505	6.13e-10
Idh3g	8.64e-15	-0.2456	0.781	0.825	1.85e-10
Arpc3	4.2e-13	-0.24563	0.72	0.762	9e-09
Psma2	2.53e-12	-0.24571	0.764	0.82	5.42e-08
Cox14	5.64e-17	-0.24667	0.829	0.838	1.21e-12
Nme1	3.27e-13	-0.24675	0.895	0.923	7.01e-09
Eif4a1	1.71e-14	-0.24724	0.824	0.848	3.67e-10
Pycard	1.08e-20	-0.24735	0.144	0.29	2.32e-16
Psma3	2.91e-11	-0.24768	0.82	0.863	6.23e-07
Scrn2	5.66e-15	-0.24786	0.633	0.664	1.21e-10
Psmb3	6.34e-13	-0.24818	0.783	0.813	1.36e-08
Cox7a2	4.52e-13	-0.2482	0.976	0.995	9.69e-09
mt-Cytb	1.91e-06	-0.24925	0.998	0.992	0.040966
Lyplal1	2.31e-14	-0.25083	0.566	0.64	4.96e-10
Fh1	5.62e-15	-0.25121	0.603	0.654	1.21e-10
Commd3	4.42e-12	-0.25143	0.778	0.827	9.48e-08
Coq7	3.04e-14	-0.25182	0.541	0.607	6.51e-10
Uqcr10	3.69e-11	-0.25191	0.977	0.984	7.92e-07
Hagh	3.84e-14	-0.2528	0.831	0.868	8.23e-10
Bpnt1	1.26e-23	-0.25297	0.882	0.873	2.71e-19
Uqcrh	6.37e-16	-0.2549	0.986	0.988	1.37e-11
Mal	9.05e-17	-0.25491	0.022	0.107	1.94e-12
Pfdn1	8.09e-15	-0.255	0.792	0.825	1.73e-10
Uqcrc2	8.3e-15	-0.25531	0.837	0.907	1.78e-10
Gm14964	9.31e-11	-0.25567	0.26	0.368	2e-06
Calm3	3.15e-16	-0.25627	0.841	0.868	6.75e-12
U2af1	5.72e-17	-0.25697	0.67	0.705	1.23e-12
Gde1	4.99e-15	-0.25707	0.555	0.651	1.07e-10
Micos13	5.64e-14	-0.25724	0.883	0.923	1.21e-09
Cst3	8.53e-14	-0.25771	0.706	0.764	1.83e-09
Jpt1	4.81e-21	-0.25826	0.283	0.426	1.03e-16
Coa3	9.19e-18	-0.25848	0.827	0.838	1.97e-13
Cmbl	3.94e-13	-0.25919	0.822	0.855	8.45e-09
Ndufa13	9.2e-19	-0.25948	0.943	0.961	1.97e-14
Ass1	2.98e-15	-0.25991	0.994	0.997	6.39e-11
Hdhd3	5.42e-19	-0.26038	0.289	0.419	1.16e-14
Vdac3	5.95e-14	-0.26047	0.746	0.799	1.28e-09
Nr2f6	1.34e-20	-0.26157	0.737	0.762	2.87e-16
Idh3a	1.33e-17	-0.26282	0.629	0.701	2.85e-13
Bola3	6.34e-20	-0.26283	0.755	0.769	1.36e-15
Uqcc2	7.92e-17	-0.26358	0.556	0.648	1.7e-12
Drap1	1.09e-13	-0.2639	0.714	0.769	2.34e-09
Mrpl34	3.27e-16	-0.26411	0.807	0.844	7.01e-12
Suclg1	3.29e-13	-0.26454	0.864	0.919	7.07e-09
Dctn3	1.03e-13	-0.26461	0.664	0.726	2.22e-09
Ubc	2.49e-11	-0.26733	0.864	0.916	5.34e-07
Atp5j2	4.38e-15	-0.2676	0.958	0.973	9.39e-11
Rab11a	3.64e-15	-0.26773	0.652	0.721	7.82e-11
Oaz1	1.86e-22	-0.26812	0.98	0.983	3.98e-18
Mrps24	9.25e-17	-0.26962	0.833	0.857	1.98e-12
Chmp6	1.2e-16	-0.27086	0.488	0.559	2.58e-12
Slc43a2	1.04e-18	-0.27201	0.609	0.715	2.22e-14
Qdpr	6.83e-21	-0.27352	0.926	0.942	1.47e-16
Cltb	2.27e-18	-0.27373	0.705	0.763	4.86e-14
Ldha	5.2e-15	-0.27386	0.923	0.941	1.11e-10
Bax	2.51e-18	-0.27472	0.594	0.666	5.38e-14
Cox6b1	5.3e-16	-0.27635	0.977	0.985	1.14e-11
Kng2	1.04e-27	-0.27644	0.009	0.113	2.24e-23
Sub1	1.29e-17	-0.27672	0.774	0.825	2.77e-13
Atp6v1f	1.19e-13	-0.27713	0.868	0.896	2.56e-09
Pmpcb	4.93e-17	-0.27818	0.733	0.786	1.06e-12
Selenop	8.28e-13	-0.27828	0.961	0.965	1.78e-08
Akr1a1	7.43e-17	-0.27828	0.994	0.997	1.59e-12
Agxt2	1.83e-18	-0.27857	0.501	0.591	3.93e-14
Lamtor5	3.99e-13	-0.279	0.788	0.839	8.57e-09
Rtraf	1.08e-17	-0.28085	0.77	0.806	2.32e-13
Mrpl53	2.28e-19	-0.28133	0.68	0.733	4.89e-15
Slc39a5	4.08e-25	-0.2816	0.316	0.448	8.75e-21
Tkt	6.31e-23	-0.28179	0.814	0.834	1.35e-18
Col4a4	9.66e-16	-0.28264	0.75	0.763	2.07e-11
Col4a1	1.64e-16	-0.28332	0.344	0.465	3.51e-12
Rab5if	1.85e-16	-0.28333	0.756	0.808	3.97e-12
Pnp	1.08e-13	-0.28353	0.615	0.692	2.31e-09
Cox4i1	1.83e-21	-0.28426	0.994	0.997	3.93e-17
Sri	1.03e-17	-0.28559	0.701	0.758	2.22e-13
Cyba	2.77e-18	-0.28587	0.939	0.971	5.94e-14
Smim24	2.93e-21	-0.2861	0.644	0.703	6.29e-17
Slc19a1	3.52e-23	-0.28643	0.552	0.627	7.55e-19
Ugt2b37	6.89e-15	-0.2867	0.097	0.168	1.48e-10
Erp29	6.18e-19	-0.28744	0.665	0.724	1.33e-14
Scoc	8.46e-21	-0.28872	0.628	0.692	1.81e-16
Gmpr	1.43e-17	-0.28964	0.483	0.578	3.07e-13
Gpx3	8.96e-20	-0.29001	1	1	1.92e-15
Ciapin1	3.61e-21	-0.29043	0.368	0.498	7.73e-17
Prdx3	1.81e-18	-0.29147	0.751	0.803	3.87e-14
Tbca	5.27e-20	-0.29161	0.86	0.871	1.13e-15
Dera	3.11e-20	-0.29193	0.605	0.673	6.67e-16
Hmox1	8.76e-17	-0.29254	0.215	0.338	1.88e-12
Gnb2	2.53e-17	-0.29356	0.708	0.77	5.42e-13
Ndufv1	9.63e-15	-0.29368	0.781	0.834	2.07e-10
Rbx1	3.55e-18	-0.2937	0.848	0.884	7.61e-14
Psat1	4.4e-24	-0.294	0.309	0.447	9.44e-20
Cryl1	5.01e-23	-0.29403	0.917	0.924	1.08e-18
Tceal8	1.57e-14	-0.29476	0.69	0.738	3.37e-10
Dnajc15	1.41e-21	-0.29614	0.696	0.744	3.02e-17
Timm17a	1.09e-19	-0.29706	0.739	0.801	2.34e-15
Myl6	2.4e-21	-0.29878	0.954	0.974	5.15e-17
Grpel1	3.97e-16	-0.30138	0.728	0.776	8.51e-12
Gsta4	3.58e-27	-0.30151	0.103	0.279	7.68e-23
Cox8a	4.21e-22	-0.30192	0.993	0.999	9.04e-18
Tmed6	5.16e-24	-0.30333	0.434	0.516	1.11e-19
Tle5	3.27e-19	-0.30334	0.901	0.929	7.02e-15
Ethe1	2e-16	-0.30512	0.884	0.912	4.3e-12
Uqcrq	7.6e-20	-0.3061	0.96	0.972	1.63e-15
Psph	6.6e-22	-0.30624	0.388	0.518	1.42e-17
Itga6	3.42e-19	-0.30673	0.626	0.699	7.34e-15
Commd1	6.54e-22	-0.307	0.544	0.632	1.4e-17
Ndufc1	2e-18	-0.30717	0.92	0.941	4.29e-14
Bcl6	2.72e-31	-0.30915	0.155	0.345	5.84e-27
Ndufa10	2.12e-20	-0.30918	0.799	0.865	4.56e-16
Atp6v0c	1.18e-31	-0.31012	0.975	0.98	2.53e-27
Igfbp5	7.76e-18	-0.31145	0.704	0.723	1.66e-13
Sumo2	4.81e-18	-0.3117	0.811	0.877	1.03e-13
Apoo	3.61e-20	-0.31302	0.532	0.616	7.74e-16
Acot13	3.81e-18	-0.31334	0.77	0.836	8.17e-14
Bod1	1.39e-19	-0.31467	0.677	0.761	2.99e-15
Ctnnbip1	1.8e-28	-0.31787	0.564	0.653	3.87e-24
Slc25a3	1.08e-28	-0.31857	0.98	0.986	2.32e-24
Tmem238	2.32e-22	-0.31922	0.621	0.714	4.97e-18
Trim63	3.34e-17	-0.31997	0.402	0.519	7.17e-13
Mtx2	2.11e-23	-0.32124	0.512	0.614	4.52e-19
Hras	1.85e-23	-0.32394	0.521	0.625	3.98e-19
Dio1	5.91e-42	-0.3244	0.132	0.327	1.27e-37
Ndufs4	9.21e-24	-0.32688	0.743	0.794	1.97e-19
Mrpl20	1.33e-27	-0.32918	0.826	0.857	2.85e-23
Smdt1	5.69e-24	-0.32976	0.916	0.942	1.22e-19
mt-Nd4	1.61e-06	-0.33086	0.995	0.992	0.034535
Tmem213	1.34e-11	-0.33161	0.053	0.13	2.87e-07
Vdac2	8.21e-27	-0.33194	0.897	0.919	1.76e-22
Psmb2	3.39e-23	-0.33342	0.678	0.75	7.27e-19
Car3	1.71e-10	-0.33376	0.163	0.276	3.68e-06
Cox5b	3.12e-23	-0.33952	0.951	0.974	6.68e-19
Polr3e	4.78e-08	-0.34082	0.715	0.686	0.001024
Cmpk1	5.67e-27	-0.34119	0.797	0.847	1.22e-22
Glod5	1.64e-21	-0.34282	0.589	0.673	3.51e-17
Eno1	3.15e-20	-0.34401	0.846	0.909	6.76e-16
Tfpi2	2.39e-36	-0.34434	0.282	0.503	5.14e-32
S100a1	2.05e-22	-0.348	0.803	0.877	4.39e-18
Wfdc2	4.76e-26	-0.34819	0.028	0.152	1.02e-21
Pgk1	3.39e-29	-0.34961	0.866	0.9	7.27e-25
Eif5a	1.68e-22	-0.34986	0.875	0.907	3.61e-18
Nme2	2.3e-32	-0.35044	0.989	0.997	4.93e-28
Fxyd2	4.77e-44	-0.35107	1	1	1.02e-39
Ndufs3	1.06e-24	-0.35406	0.831	0.871	2.28e-20
Hbegf	1.74e-07	-0.35709	0.341	0.38	0.003734
Idh2	1.47e-27	-0.3584	0.912	0.94	3.15e-23
Tuba4a	6.12e-23	-0.35979	0.689	0.77	1.31e-18
Mrps16	7.12e-28	-0.35995	0.665	0.746	1.53e-23
Taldo1	1.57e-23	-0.36091	0.806	0.87	3.36e-19
Cycs	8.8e-33	-0.36361	0.958	0.975	1.89e-28
Mrpl54	9.57e-29	-0.3643	0.603	0.702	2.05e-24
Cox6c	2.16e-25	-0.3664	0.99	0.996	4.63e-21
Ndufa9	2.55e-28	-0.36787	0.724	0.786	5.47e-24
H2afz	3.23e-21	-0.36857	0.874	0.907	6.92e-17
Ndufs8	1.89e-25	-0.37127	0.757	0.828	4.04e-21
Mrpl42	4.19e-31	-0.37282	0.811	0.857	8.99e-27
Cyc1	2.13e-31	-0.37296	0.855	0.899	4.56e-27
Selenbp1	5.98e-22	-0.3764	0.884	0.925	1.28e-17
Ctsl	1.06e-33	-0.37715	0.937	0.941	2.27e-29
Slc16a1	5.46e-30	-0.37749	0.527	0.644	1.17e-25
Ndufab1	2.33e-30	-0.37921	0.943	0.969	4.99e-26
Tmem147	7.8e-35	-0.38088	0.8	0.857	1.67e-30
Lgmn	1.74e-38	-0.3827	0.974	0.968	3.74e-34
Atp5h	1.08e-32	-0.3841	0.964	0.984	2.32e-28
Ckb	1.56e-48	-0.38508	0.003	0.152	3.34e-44
Atp6v0e	4.8e-29	-0.38609	0.793	0.863	1.03e-24
Sdhd	2.15e-25	-0.38729	0.823	0.868	4.62e-21
Ube2s	1.58e-29	-0.38802	0.62	0.71	3.38e-25
Prdx2	7.15e-31	-0.38924	0.866	0.903	1.53e-26
Ndufb10	2.45e-31	-0.38978	0.925	0.952	5.25e-27
Gldc	1.12e-30	-0.3912	0.619	0.735	2.4e-26
Vmp1	3.25e-16	-0.39463	0.753	0.787	6.96e-12
Tagln2	5.74e-27	-0.39737	0.575	0.698	1.23e-22
Lrpap1	1.2e-35	-0.39942	0.883	0.921	2.57e-31
Atp6v1g1	6.87e-46	-0.40107	0.982	0.995	1.47e-41
Glrx5	3.18e-37	-0.40253	0.78	0.825	6.82e-33
Oat	2.1e-31	-0.40587	0.737	0.881	4.51e-27
Cd63	3.85e-40	-0.40708	0.978	0.993	8.25e-36
Ppia	2.08e-46	-0.40987	0.994	0.996	4.46e-42
H3f3a	2.99e-37	-0.41144	0.955	0.98	6.42e-33
Pfn1	7.56e-38	-0.41177	0.88	0.911	1.62e-33
Slc25a5	1.8e-41	-0.41191	0.949	0.986	3.85e-37
Actb	8.62e-24	-0.41217	0.985	0.989	1.85e-19
Ppib	5.33e-35	-0.41778	0.825	0.892	1.14e-30
Ndufv2	3.9e-31	-0.41828	0.793	0.856	8.36e-27
Sdhb	4.26e-32	-0.42032	0.827	0.895	9.13e-28
Tspan3	2.06e-42	-0.42581	0.681	0.796	4.43e-38
Atp5o	1.36e-34	-0.42748	0.94	0.969	2.92e-30
Micos10	1.74e-43	-0.42788	0.924	0.945	3.74e-39
Tubb4b	1.09e-21	-0.42794	0.749	0.822	2.34e-17
Mdh1	2.03e-39	-0.43074	0.976	0.987	4.35e-35
Ftl1	4.77e-46	-0.43185	1	1	1.02e-41
Fam107b	1.53e-18	-0.43575	0.672	0.7	3.28e-14
Uqcrfs1	6.45e-39	-0.43922	0.919	0.96	1.38e-34
Ubb	6.94e-43	-0.43964	0.986	0.997	1.49e-38
Serf2	1.21e-43	-0.44073	0.98	0.985	2.6e-39
Mpc1	2.14e-50	-0.44656	0.979	0.993	4.6e-46
Ugt2b34	4.26e-43	-0.44793	0.253	0.516	9.14e-39
Sod2	2.66e-49	-0.44838	0.951	0.974	5.71e-45
Cks2	1.73e-40	-0.44855	0.78	0.815	3.71e-36
Atp5c1	8.52e-45	-0.45092	0.928	0.973	1.83e-40
Fth1	2.11e-59	-0.45249	1	1	4.53e-55
Ndufa12	3.69e-40	-0.45631	0.876	0.933	7.91e-36
Umod	4.83e-18	-0.45689	0.19	0.348	1.04e-13
Mdh2	1.75e-48	-0.4571	0.93	0.938	3.75e-44
Gadd45a	4.52e-16	-0.4609	0.231	0.342	9.71e-12
Amn	1.5e-51	-0.46134	0.858	0.886	3.21e-47
Slc34a3	3.32e-39	-0.46605	0.43	0.666	7.11e-35
Pgam1	1.91e-52	-0.47054	0.862	0.911	4.09e-48
Chchd2	5.09e-64	-0.47067	0.989	0.998	1.09e-59
Atp5f1	8.1e-53	-0.47428	0.958	0.985	1.74e-48
Atp5g3	2.39e-55	-0.4764	0.982	0.984	5.14e-51
Igfbp7	9.11e-45	-0.48619	0.937	0.977	1.95e-40
Ndufb5	1.19e-49	-0.48772	0.921	0.963	2.56e-45
Gc	1.04e-29	-0.48976	0.226	0.439	2.22e-25
Npl	8.98e-38	-0.49403	0.459	0.649	1.93e-33
Atp5b	3.24e-63	-0.49932	0.978	0.995	6.96e-59
Gm32461	3.77e-49	-0.5019	0.451	0.676	8.08e-45
mt-Nd1	1.45e-26	-0.50856	0.998	0.988	3.12e-22
Ppp1r1a	3.78e-52	-0.51451	0.003	0.161	8.11e-48
Col4a3	1.12e-48	-0.52138	0.551	0.696	2.4e-44
Selenow	7.48e-40	-0.52177	0.517	0.721	1.6e-35
Actg1	7.54e-36	-0.52331	0.975	0.991	1.62e-31
Gatm	4.87e-67	-0.52562	0.993	0.999	1.04e-62
Atp5d	1.54e-66	-0.52687	0.97	0.988	3.3e-62
Pvalb	2e-26	-0.52774	0.025	0.146	4.3e-22
Car2	8.83e-67	-0.53182	0.954	0.962	1.89e-62
Prdx5	3.39e-77	-0.5365	0.995	0.998	7.26e-73
Uqcrb	2.77e-49	-0.53767	0.926	0.958	5.94e-45
Bsg	2.23e-73	-0.54308	0.917	0.958	4.78e-69
Pcbd1	2.96e-64	-0.55039	0.945	0.968	6.36e-60
Prdx1	1.58e-79	-0.55843	0.993	0.996	3.38e-75
Ldhb	2.33e-71	-0.56092	0.983	0.995	5e-67
Phgdh	5.36e-68	-0.56149	0.126	0.423	1.15e-63
Dpep1	9.49e-52	-0.56629	0.539	0.719	2.03e-47
Ndufb9	4.83e-68	-0.56812	0.955	0.987	1.04e-63
Gapdh	8.64e-83	-0.57886	0.986	0.998	1.85e-78
Cox5a	5.85e-77	-0.58087	0.991	0.997	1.26e-72
Ndufa8	2.92e-79	-0.58167	0.89	0.939	6.25e-75
Ndufa4	2.7e-89	-0.60553	0.995	1	5.78e-85
Dcxr	1.94e-62	-0.61348	0.878	0.914	4.17e-58
Ndufc2	9.58e-80	-0.6139	0.936	0.962	2.05e-75
Slc3a2	1.62e-71	-0.62827	0.8	0.858	3.48e-67
Slc5a2	7.58e-76	-0.64848	0.839	0.935	1.63e-71
Calb1	2.2e-38	-0.65103	0.005	0.121	4.71e-34
Comt	2.38e-81	-0.65939	0.944	0.977	5.11e-77
Slc7a8	8.15e-73	-0.67048	0.825	0.857	1.75e-68
Ndufb8	1.27e-89	-0.68713	0.918	0.975	2.72e-85
Ugt2b38	8.13e-54	-0.71203	0.913	0.938	1.74e-49
Apoe	9.11e-37	-0.71818	0.848	0.843	1.95e-32
Wfdc15b	2.54e-68	-0.72173	0	0.185	5.44e-64
D630023F18Rik	6.6e-72	-0.74256	0.509	0.808	1.42e-67
Mgst3	3.32e-86	-0.74517	0.701	0.87	7.13e-82
Cyp2d26	1.16e-85	-0.75212	0.603	0.864	2.49e-81
Atp5g1	1.78e-103	-0.76799	0.957	0.987	3.81e-99
Slc25a4	4.86e-118	-0.86715	0.904	0.96	1.04e-113
Defb1	2.36e-39	-0.9866	0.037	0.212	5.06e-35
Spp1	2.97e-102	-1.00518	0.75	0.948	6.37e-98
Spp2	2.39e-106	-1.05349	0.865	0.972	5.13e-102
Klk1	1.88e-78	-1.05829	0.011	0.258	4.04e-74
Ptgds	7.95e-64	-1.11215	0.041	0.29	1.71e-59
S100g	5.28e-62	-1.24469	0.001	0.173	1.13e-57
Mt1	3.02e-180	-1.32606	0.078	0.616	6.48e-176
Ttr	8.12e-29	-1.52611	0.149	0.29	1.74e-24
Fabp3	3.72e-173	-1.60232	0.323	0.81	7.99e-169
DEGs in the S1/S2 segment of proximal tubule cluster are summarized. p_val, unadjusted P value; avg_log2FC, log2 fold-change of the average expression between the two groups; pct.1, The percentage of cells where the gene is detected in the aged Tfebfl/fl mice group; pct.2, The percentage of cells where the gene is detected in the young Tfebfl/fl mice group; p_val_adj, adjusted P value, based on B…

## Sheet: Supplementary Table 4
Supplemental Table 4. DEGs of the S3 cluster between young Tfebfl/fl mice and aged Tfebfl/fl mice.
gene	p_val	avg_log2FC	pct.1	pct.2	p_val_adj
Cyp2d12	0	2.47804	0.87	0.123	0
Cyp2a4	0	1.64736	0.862	0.283	0
Gsta2	3.41e-275	1.46178	0.851	0.448	7.31e-271
Azgp1	0	1.13368	0.9	0.378	0
Cyp2a5	2.21e-225	1.07378	0.794	0.37	4.73e-221
Rdh16f2	2.13e-256	1.04269	0.922	0.69	4.57e-252
Hao2	1.09E-318	0.979263	0.985	0.898	2.34E-314
Pigr	6.77e-77	0.975431	0.573	0.333	1.45e-72
Hpd	5.95e-265	0.972271	0.852	0.415	1.28e-260
Cyp2d9	1.88e-208	0.956844	0.881	0.534	4.03e-204
Dnase1	2.9e-79	0.816425	0.956	0.906	6.21e-75
Fmo2	3.82e-248	0.730129	0.967	0.875	8.19e-244
Uba52	4.5e-269	0.725915	0.996	0.985	9.65e-265
Rps21	1.07e-239	0.715064	0.991	0.968	2.3e-235
Rps27	3.77e-220	0.691067	0.991	0.965	8.09e-216
Rpl36	5.96e-200	0.64963	0.977	0.918	1.28e-195
Rpl37a	1.42e-200	0.648684	0.994	0.983	3.04e-196
Resf1	3.66e-52	0.639538	0.657	0.444	7.86e-48
mt-Nd4l	7.04e-95	0.61155	0.988	0.977	1.51e-90
Lars2	3.33e-19	0.611497	0.813	0.731	7.15e-15
Apoe	8.23e-84	0.610813	0.658	0.355	1.77e-79
Cyp2c23	9.62e-106	0.598584	0.64	0.335	2.06e-101
Rpl37	9.23e-167	0.596656	0.993	0.964	1.98e-162
Gstp1	1.53e-101	0.58783	0.953	0.883	3.27e-97
Slc13a1	2.48e-114	0.586392	0.968	0.911	5.32e-110
Rpl36a	6.08e-161	0.585779	0.974	0.923	1.3e-156
Jun	1.74e-11	0.571833	0.699	0.698	3.74e-07
Rpl38	1.92e-171	0.564301	0.985	0.962	4.11e-167
Gm26917	1.96e-27	0.555032	0.532	0.46	4.2e-23
Rps8	7.61e-167	0.550412	0.996	0.986	1.63e-162
Rps29	1.88e-149	0.53939	0.99	0.963	4.04e-145
Retsat	1.6e-123	0.529454	0.878	0.74	3.43e-119
Rpl35	9.84e-136	0.51972	0.987	0.967	2.11e-131
H2-K1	4.13e-108	0.513839	0.815	0.563	8.86e-104
Cdkl1	1.66e-133	0.503756	0.682	0.305	3.56e-129
Flrt1	6.11e-126	0.503013	0.77	0.467	1.31e-121
Rpl39	1.52e-122	0.502543	0.989	0.967	3.27e-118
Aldh2	3.62e-127	0.502418	0.977	0.938	7.76e-123
Rps25	2.23e-149	0.502071	0.994	0.981	4.79e-145
Rps19	3.38e-152	0.496748	0.993	0.984	7.25e-148
Rps18	3.35e-127	0.482367	0.991	0.963	7.19e-123
Gpx3	3.88e-126	0.481511	1	1	8.32e-122
Rdh16	1.39e-107	0.480714	0.823	0.611	2.97e-103
Acaa1b	3.93e-77	0.47812	0.974	0.939	8.44e-73
Rpl10	2.42e-110	0.478082	0.992	0.985	5.18e-106
Rps17	5.52e-107	0.478047	0.987	0.966	1.18e-102
Dpys	6.59e-97	0.477749	0.781	0.507	1.41e-92
Mgst1	1.64e-74	0.469608	0.812	0.602	3.51e-70
Cyp4a14	2.41e-16	0.460272	0.537	0.459	5.17e-12
Bhlhe40	3.86e-57	0.457686	0.64	0.427	8.29e-53
Rps23	1.4e-111	0.457391	0.99	0.975	3.01e-107
Slc6a6	2.25e-71	0.456783	0.93	0.841	4.82e-67
Rps28	6.89e-105	0.452605	0.987	0.962	1.48e-100
Cubn	1.91e-83	0.451834	0.874	0.713	4.1e-79
Mif	9.46e-102	0.446817	0.984	0.961	2.03e-97
Gm10076	5.9e-101	0.446004	0.989	0.966	1.27e-96
Guca2b	1.01e-56	0.444572	0.995	0.972	2.17e-52
Rpl35a	3.02e-106	0.442419	0.993	0.98	6.47e-102
Ly6e	6.94e-57	0.436951	0.714	0.493	1.49e-52
Fosb	2.09e-17	0.433839	0.599	0.467	4.47e-13
Rpl34	6.23e-91	0.431558	0.978	0.955	1.34e-86
Rplp2	2.81e-111	0.431485	0.981	0.949	6.02e-107
Slc22a8	1.24e-78	0.431417	0.961	0.845	2.65e-74
Rpl5	8.87e-100	0.431317	0.992	0.98	1.9e-95
Slc7a13	6.6e-70	0.419056	0.953	0.813	1.41e-65
Spink1	1.07e-104	0.417478	1	1	2.29e-100
Rpl12	2.92e-87	0.417093	0.978	0.954	6.27e-83
Rps15	3.06e-95	0.412718	0.994	0.979	6.56e-91
Rpl31	1.67e-77	0.405752	0.956	0.891	3.58e-73
Osgin1	1.25e-34	0.403778	0.472	0.28	2.67e-30
Rarres2	1.1e-21	0.403505	0.775	0.658	2.36e-17
Gabarapl1	1.92e-66	0.398048	0.906	0.794	4.12e-62
Rpl26	1.94e-95	0.391963	0.994	0.987	4.16e-91
mt-Atp8	9.72e-63	0.37885	0.91	0.806	2.09e-58
Defb29	8.95e-40	0.376449	0.803	0.645	1.92e-35
Rpl21	1.58e-69	0.376016	0.984	0.955	3.38e-65
Rpl6	1.09e-86	0.375535	0.994	0.979	2.33e-82
Pdxk	7.66e-94	0.375524	0.662	0.365	1.64e-89
Slc6a18	4.66e-52	0.375178	0.891	0.777	9.99e-48
Nox4	1.79e-54	0.375029	0.864	0.737	3.85e-50
Ces1d	9.65e-59	0.374282	0.93	0.856	2.07e-54
Rpl30	3.63e-78	0.370316	0.993	0.986	7.78e-74
Gstt1	1.58e-68	0.369981	0.807	0.608	3.38e-64
Slc7a7	2.18e-72	0.368777	0.742	0.492	4.68e-68
AI314278	3.45e-67	0.367723	0.973	0.934	7.4e-63
Rpl23a	2.44e-63	0.366811	0.978	0.942	5.24e-59
Dbp	1.99e-137	0.36665	0.516	0.148	4.26e-133
Tprkb	9.12e-57	0.366602	0.865	0.742	1.96e-52
Uqcr11	5.06e-84	0.363687	0.989	0.974	1.09e-79
Fgf1	8.8e-22	0.361925	0.717	0.606	1.89e-17
Mfsd4b5	2.71e-72	0.360707	0.97	0.935	5.8e-68
Plau	3.7e-78	0.359288	0.583	0.293	7.94e-74
Hmgcs2	8.16e-48	0.354173	0.591	0.373	1.75e-43
Rpl27a	1.17e-73	0.35215	0.997	0.992	2.51e-69
Rps13	4.56e-69	0.351981	0.985	0.978	9.78e-65
Rps20	2.7e-72	0.351897	0.994	0.988	5.78e-68
Napsa	3.13e-19	0.351327	0.979	0.964	6.72e-15
Tstd1	3.72e-61	0.349401	0.698	0.477	7.97e-57
Gstm1	3.08e-50	0.349112	0.921	0.809	6.62e-46
Rack1	4.96e-68	0.347613	0.983	0.967	1.06e-63
Hspa8	2.03e-94	0.340779	0.997	0.996	4.35e-90
Glul	1.69e-34	0.340254	0.935	0.868	3.63e-30
Ndrg2	6.68e-99	0.33886	0.563	0.235	1.43e-94
Ak4	7.2e-54	0.335803	0.917	0.833	1.55e-49
Gsta3	1.89e-49	0.334305	0.891	0.78	4.05e-45
Rpl13a	1.09e-62	0.333552	0.986	0.975	2.33e-58
Tmem256	2.98e-63	0.331389	0.952	0.901	6.4e-59
Rplp1	2.41e-81	0.329917	0.997	0.997	5.18e-77
Trim7	1.64e-34	0.329455	0.724	0.565	3.52e-30
Tmsb4x	3.7e-139	0.328966	0.499	0.137	7.93e-135
Tmem205	4.46e-48	0.326838	0.975	0.949	9.57e-44
Prnp	6.61e-58	0.325977	0.801	0.634	1.42e-53
Rpl32	5.47e-61	0.325318	0.995	0.986	1.17e-56
Acaa2	3.89e-38	0.323072	0.902	0.81	8.35e-34
Cyp2e1	1.06e-38	0.321552	0.983	0.964	2.27e-34
Aldob	5.15e-113	0.318005	1	1	1.1e-108
Rpl17	2.81e-60	0.317302	0.992	0.985	6.03e-56
Pdia3	1.68e-54	0.316512	0.929	0.852	3.6e-50
Tmem174	1.15e-60	0.314816	0.964	0.913	2.46e-56
Rps3	2e-59	0.314353	0.984	0.969	4.29e-55
Gstt2	1.29e-31	0.31265	0.945	0.888	2.78e-27
Slc10a2	8.25e-28	0.312031	0.72	0.61	1.77e-23
Aldh1a1	1.93e-158	0.310639	0.337	0.028	4.13e-154
Hist1h2bc	1.29e-47	0.309687	0.97	0.929	2.78e-43
Rps10	2e-62	0.308075	0.988	0.985	4.3e-58
Dmgdh	1.48e-55	0.307862	0.722	0.513	3.18e-51
Herpud1	6.8e-37	0.307225	0.953	0.884	1.46e-32
Xbp1	6.44e-43	0.304523	0.804	0.654	1.38e-38
Rpl3	3.38e-50	0.30348	0.983	0.961	7.25e-46
Hspa5	7.12e-32	0.299423	0.965	0.925	1.53e-27
Mep1a	6e-37	0.298055	0.989	0.965	1.29e-32
Nat8f1	1.52e-29	0.297933	0.994	0.98	3.26e-25
Mtss1	2.78e-34	0.297409	0.736	0.59	5.97e-30
Rpl24	5.96e-54	0.296275	0.992	0.97	1.28e-49
Sod1	9.23e-44	0.295662	0.949	0.907	1.98e-39
Igfbp4	5.91e-47	0.295353	0.973	0.937	1.27e-42
Alas1	2.6e-26	0.294511	0.741	0.613	5.58e-22
Klf4	1.16e-17	0.293203	0.218	0.122	2.5e-13
Papss2	1.75e-43	0.293083	0.917	0.838	3.75e-39
Rps26	8.15e-53	0.290493	0.986	0.975	1.75e-48
Clec2h	2.39e-50	0.289054	0.518	0.287	5.12e-46
Fuca1	3.12e-49	0.28775	0.946	0.886	6.7e-45
Ndufa2	2.1e-55	0.287738	0.984	0.972	4.5e-51
Bdh2	9.18e-48	0.287157	0.964	0.917	1.97e-43
Rpl8	6.34e-51	0.28609	0.989	0.979	1.36e-46
Akr1c21	4.16e-50	0.284711	0.999	0.999	8.92e-46
Cpe	1.51e-96	0.284268	0.367	0.097	3.23e-92
Ctsz	2.96e-37	0.283433	0.855	0.727	6.35e-33
Sec62	1.03e-45	0.282425	0.95	0.902	2.21e-41
Lipa	7.43e-32	0.281758	0.852	0.75	1.59e-27
Pdp2	2.73e-34	0.281344	0.672	0.508	5.85e-30
Rpl28	3.42e-56	0.280478	0.998	0.998	7.33e-52
Rpl23	1.08e-48	0.279969	0.998	0.997	2.31e-44
Rpl36al	6.72e-44	0.279948	0.981	0.954	1.44e-39
Bhmt	2.01e-111	0.279869	0.343	0.065	4.32e-107
Sptbn1	1e-33	0.278703	0.888	0.814	2.14e-29
Rpl41	1.47e-49	0.278334	0.996	0.996	3.15e-45
Slc25a36	7.89e-38	0.277729	0.759	0.589	1.69e-33
Hint2	2.1e-49	0.27712	0.98	0.962	4.51e-45
Rplp0	8.39e-48	0.276489	0.993	0.991	1.8e-43
Ppara	8.32e-60	0.275618	0.653	0.397	1.78e-55
Nat8	3.54e-30	0.274005	0.948	0.91	7.6e-26
Serpina1a	4.77e-62	0.272603	0.22	0.045	1.02e-57
H2-Ab1	1.11e-108	0.272509	0.319	0.054	2.38e-104
Cpt1a	4.96e-40	0.268788	0.827	0.698	1.06e-35
Ar	3.72e-32	0.268024	0.875	0.759	7.99e-28
Nat8f6	5.1e-23	0.267764	0.636	0.495	1.09e-18
Cpn1	3.27e-55	0.267237	0.637	0.389	7.01e-51
Mia2	2.74e-42	0.266688	0.933	0.868	5.87e-38
Miox	6.15e-48	0.266524	0.999	0.998	1.32e-43
Fbp1	2.22e-50	0.266505	0.997	0.992	4.76e-46
Mrpl52	2.54e-36	0.26287	0.815	0.696	5.44e-32
Apom	2.68e-22	0.262713	0.93	0.872	5.74e-18
Rps14	1.04e-43	0.262549	0.991	0.989	2.24e-39
Maf	9.5e-28	0.262516	0.94	0.868	2.04e-23
Rpl22	6.84e-44	0.261164	0.985	0.974	1.47e-39
Aqp1	1.76e-40	0.260821	0.904	0.835	3.78e-36
Rpsa	1.86e-41	0.259971	0.99	0.981	3.99e-37
Ipmk	2.25e-46	0.259701	0.675	0.464	4.82e-42
Hist2h2aa1	6.21e-64	0.259683	0.516	0.262	1.33e-59
Chp1	4.92e-44	0.259584	0.713	0.527	1.05e-39
Iscu	8.37e-31	0.258947	0.969	0.945	1.79e-26
Cbr1	4.66e-56	0.258215	0.516	0.271	9.99e-52
Id3	8.02e-24	0.257804	0.159	0.059	1.72e-19
Slc22a18	1.55e-41	0.257581	0.969	0.943	3.33e-37
Slirp	1.38e-34	0.257415	0.854	0.756	2.96e-30
Abcc2	4.8e-27	0.256998	0.88	0.774	1.03e-22
Mmut	2.44e-39	0.256898	0.885	0.813	5.24e-35
Nmrk1	2.27e-28	0.25597	0.682	0.534	4.86e-24
C8g	2.46e-33	0.254882	0.614	0.44	5.27e-29
Gm19950	6.54e-31	0.254441	0.959	0.909	1.4e-26
Dpm3	3.93e-34	0.253437	0.882	0.803	8.44e-30
Id1	1.21e-31	0.253366	0.244	0.101	2.6e-27
Klf2	1.4e-49	0.253226	0.268	0.087	3.01e-45
Cela1	4.64e-29	0.25244	0.945	0.904	9.96e-25
Fau	1.83e-39	0.252218	0.994	0.995	3.93e-35
Aldh7a1	1.32e-33	0.252093	0.896	0.799	2.83e-29
Fah	9.87e-39	0.251873	0.919	0.843	2.12e-34
Gm42418	4.44e-162	0.251834	0.724	0.994	9.53e-158
Zfp503	1.24e-16	0.251502	0.789	0.695	2.67e-12
Cmip	9.83e-39	0.24938	0.73	0.548	2.11e-34
Zfp871	1.1e-27	0.249246	0.781	0.655	2.36e-23
Mme	2.41e-39	0.248477	0.589	0.385	5.18e-35
Fmo1	4.98e-32	0.24821	0.953	0.921	1.07e-27
Gstm5	4.19e-34	0.247957	0.965	0.92	9e-30
Rpl7a	8.5e-40	0.245936	0.983	0.966	1.82e-35
Eif3c	9.17e-36	0.245572	0.822	0.696	1.97e-31
Chchd10	2.4e-34	0.244747	0.992	0.989	5.15e-30
Cfb	1.26e-35	0.244606	0.936	0.88	2.71e-31
H2afj	1.55e-33	0.243189	0.973	0.951	3.32e-29
Rps7	8.98e-36	0.242935	0.992	0.984	1.93e-31
Ndufa3	4.6e-31	0.242779	0.921	0.873	9.86e-27
Iyd	1.08e-34	0.241239	0.794	0.65	2.32e-30
Atp5md	6.8e-34	0.240376	0.978	0.959	1.46e-29
Gm42941	4.59e-09	0.239346	0.376	0.288	9.84e-05
Rrbp1	7.38e-34	0.239325	0.8	0.653	1.58e-29
Mylip	3.69e-20	0.238976	0.511	0.368	7.92e-16
Grina	6.64e-38	0.238683	0.965	0.94	1.42e-33
Acad11	5.71e-35	0.238574	0.8	0.67	1.22e-30
Cish	5.53e-106	0.238273	0.33	0.061	1.19e-101
Alpl	7.86e-33	0.237841	0.815	0.668	1.69e-28
P4hb	3.06e-32	0.237183	0.902	0.83	6.55e-28
Cyp4a12a	6.82e-35	0.236703	0.368	0.199	1.46e-30
Arhgef28	2.4e-33	0.236319	0.642	0.458	5.14e-29
Rps24	1.65e-35	0.236012	0.993	0.993	3.54e-31
Por	1.69e-34	0.235851	0.867	0.749	3.63e-30
Rps3a1	4.82e-36	0.235408	0.994	0.99	1.03e-31
Rpl14	4.75e-33	0.23534	0.98	0.96	1.02e-28
Gpx1	5.87e-47	0.235241	1	1	1.26e-42
Slc3a1	5.89e-32	0.234325	0.941	0.889	1.26e-27
Chchd7	3.7e-28	0.234311	0.806	0.698	7.95e-24
Pitpnc1	9e-32	0.234046	0.714	0.544	1.93e-27
Rps12	3.55e-33	0.233725	0.997	0.989	7.62e-29
Pck1	7.59e-15	0.232652	0.979	0.963	1.63e-10
Ndufc1	2.54e-30	0.232578	0.968	0.944	5.44e-26
Hsd11b2	2.86e-167	0.232287	0.298	0.021	6.14e-163
Snhg8	4.94e-35	0.231286	0.704	0.526	1.06e-30
Atp5e	3.16e-35	0.23081	0.988	0.986	6.78e-31
Tns1	6.99e-25	0.23032	0.921	0.844	1.5e-20
Fam151a	2.91e-28	0.230214	0.817	0.693	6.24e-24
Slc22a5	1.75e-33	0.229788	0.755	0.583	3.76e-29
Rps6	6.78e-29	0.229405	0.977	0.958	1.46e-24
Son	2.64e-24	0.229359	0.802	0.689	5.65e-20
Kidins220	1.08e-29	0.228785	0.821	0.686	2.32e-25
Tln2	2.98e-26	0.228382	0.762	0.632	6.4e-22
Gpt	2.89e-71	0.22725	0.475	0.207	6.2e-67
Osbpl3	3.51e-24	0.227092	0.733	0.615	7.53e-20
Ubxn2a	2.14e-31	0.225851	0.776	0.624	4.59e-27
Gas1	1.85e-42	0.225388	0.421	0.214	3.96e-38
Arhgap29	3.79e-49	0.225158	0.505	0.28	8.14e-45
Rps5	1.18e-30	0.22469	0.993	0.984	2.53e-26
Myo6	2.82e-25	0.224233	0.904	0.84	6.06e-21
Rpl13	6.09e-38	0.223119	0.997	0.992	1.31e-33
Bloc1s1	4.57e-26	0.223109	0.854	0.765	9.81e-22
Per3	2.54e-60	0.223104	0.32	0.108	5.44e-56
Nfib	5.44e-20	0.222941	0.764	0.655	1.17e-15
Hadha	9.59e-29	0.222562	0.78	0.641	2.06e-24
Hectd1	1.21e-25	0.2217	0.796	0.676	2.6e-21
0610005C13Rik	1.99e-29	0.221697	0.939	0.879	4.28e-25
Khk	3.08e-35	0.221105	0.993	0.984	6.6e-31
Nr1d2	9.76e-42	0.220562	0.545	0.333	2.09e-37
Abcg2	9.04e-35	0.220473	0.979	0.947	1.94e-30
Mccc1	2.59e-39	0.218309	0.69	0.492	5.55e-35
Folr1	2e-34	0.218158	0.983	0.965	4.3e-30
Ndufa7	1.86e-24	0.217804	0.957	0.926	3.98e-20
Aldh1l1	1.67e-26	0.217449	0.888	0.804	3.58e-22
Romo1	3.2e-32	0.217103	0.973	0.94	6.86e-28
Zfp106	1.68e-30	0.217015	0.727	0.568	3.6e-26
Hist1h1c	8.49e-18	0.216829	0.745	0.626	1.82e-13
Tef	4.03e-23	0.216589	0.674	0.533	8.64e-19
Lima1	2.25e-43	0.216262	0.561	0.342	4.82e-39
Nr1d1	1.43e-39	0.216086	0.505	0.295	3.06e-35
Atp6v0a4	3.52e-27	0.215702	0.872	0.773	7.55e-23
Slc13a3	4.83e-21	0.215093	0.919	0.866	1.04e-16
Hsd3b3	6.02e-24	0.214238	0.682	0.532	1.29e-19
AC149090.1	1.12e-19	0.214036	0.45	0.313	2.4e-15
Golga4	7.38e-22	0.213651	0.771	0.649	1.58e-17
Rpl4	3.34e-24	0.213025	0.906	0.846	7.17e-20
Slc6a19	1.08e-12	0.212433	0.495	0.405	2.31e-08
Mettl7a1	1.5e-26	0.211512	0.941	0.902	3.22e-22
Aadac	5.47e-24	0.211098	0.843	0.74	1.17e-19
Gas6	1.25e-18	0.211002	0.902	0.847	2.69e-14
Alad	1.44e-24	0.210432	0.846	0.75	3.08e-20
Bola2	1.25e-35	0.210102	0.645	0.459	2.68e-31
Tcf25	2e-22	0.20804	0.799	0.69	4.28e-18
Phldb2	1.4e-21	0.207321	0.784	0.676	3.01e-17
Rpl7	1.02e-30	0.207013	0.99	0.983	2.19e-26
Wwc1	3.4e-22	0.206797	0.769	0.654	7.28e-18
D630029K05Rik	1.12e-24	0.206639	0.905	0.818	2.41e-20
Sult1c2	4.92e-37	0.20553	0.659	0.461	1.05e-32
Fam13a	3.67e-34	0.204586	0.523	0.332	7.88e-30
Afmid	1.46e-25	0.204418	0.747	0.606	3.14e-21
Gcc2	1.17e-28	0.203988	0.653	0.484	2.5e-24
Nedd4	7.72e-22	0.203893	0.859	0.781	1.66e-17
Rps16	1.18e-31	0.203347	0.997	0.994	2.54e-27
Rpl18	1.77e-27	0.203294	0.991	0.973	3.8e-23
Anapc13	1.37e-23	0.203036	0.876	0.792	2.95e-19
Gpx4	3.08e-31	0.202586	0.995	0.993	6.61e-27
Hist1h4i	7.38e-32	0.202328	0.445	0.266	1.58e-27
AC109619.1	1.11e-47	0.202293	0.54	0.309	2.39e-43
Snhg18	1e-30	0.201872	0.723	0.553	2.15e-26
Gm11127	1.32e-119	0.20174	0.313	0.042	2.84e-115
Srrm2	7.54e-16	0.201685	0.804	0.702	1.62e-11
Rps15a	2.8e-25	0.201644	0.993	0.992	6e-21
Grcc10	1.48e-23	0.201345	0.942	0.899	3.16e-19
Golgb1	4.13e-25	0.201326	0.632	0.47	8.86e-21
Coq8a	3.46e-22	0.200774	0.792	0.687	7.43e-18
Tcea3	1.67e-24	0.200112	0.86	0.764	3.59e-20
Cryz	1.98e-24	0.200077	0.968	0.94	4.25e-20
Nhp2	1.95e-29	-0.20015	0.721	0.737	4.18e-25
Slc5a2	9.24e-14	-0.2003	0.204	0.234	1.98e-09
Pecr	1.44e-14	-0.20052	0.984	0.987	3.1e-10
Lgmn	1.16e-24	-0.20207	0.949	0.942	2.48e-20
Ciao2a	3.35e-21	-0.2032	0.72	0.75	7.18e-17
Fuca2	7.18e-23	-0.20336	0.904	0.914	1.54e-18
Eif4a1	2.03e-26	-0.20384	0.879	0.871	4.35e-22
Slc5a10	8.21e-21	-0.20399	0.759	0.801	1.76e-16
Kng2	1.29e-53	-0.20502	0.002	0.103	2.77e-49
Hnrnpf	1.13e-28	-0.2051	0.923	0.914	2.42e-24
Plod2	1.73e-39	-0.20513	0.234	0.389	3.71e-35
Pim3	3.78e-09	-0.20522	0.803	0.847	8.1e-05
Pcbd1	4.58e-20	-0.20932	0.956	0.957	9.82e-16
Papss1	4.11e-27	-0.2096	0.358	0.507	8.82e-23
Hmgcs1	9.94e-33	-0.20977	0.95	0.923	2.13e-28
Fam104a	1.18e-23	-0.20982	0.767	0.811	2.53e-19
Slc22a12	1.45e-32	-0.21003	0.935	0.926	3.12e-28
Cd81	5.38e-20	-0.21116	0.95	0.962	1.15e-15
Srsf5	8.93e-16	-0.21235	0.79	0.837	1.92e-11
Cideb	4.31e-29	-0.21237	0.857	0.848	9.24e-25
Mrpl20	2.41e-28	-0.21241	0.925	0.931	5.16e-24
Fkbp1a	2.98e-23	-0.21277	0.786	0.798	6.38e-19
Gmpr	7.94e-25	-0.21333	0.659	0.714	1.7e-20
Serf2	2.36e-29	-0.21378	0.985	0.988	5.05e-25
Srp9	1.73e-27	-0.21463	0.919	0.917	3.71e-23
Bax	8.04e-28	-0.21468	0.691	0.736	1.73e-23
Hprt	4.31e-26	-0.2151	0.674	0.726	9.24e-22
Tmem238	4.38e-38	-0.21755	0.829	0.822	9.39e-34
Rdh10	4.46e-31	-0.21757	0.69	0.724	9.58e-27
Zfp36	1.42e-17	-0.21762	0.528	0.664	3.05e-13
1810058I24Rik	9.52e-30	-0.21826	0.827	0.831	2.04e-25
Psmb2	8.97e-24	-0.21917	0.824	0.845	1.92e-19
Ddit4	2.73e-30	-0.21923	0.049	0.16	5.85e-26
Ptma	3.47e-26	-0.21933	0.992	0.992	7.43e-22
Amacr	7.19e-23	-0.22013	0.892	0.9	1.54e-18
Clpx	3.88e-26	-0.22021	0.886	0.901	8.33e-22
U2af1	3.64e-27	-0.2204	0.774	0.801	7.81e-23
Erp29	1.93e-30	-0.2206	0.835	0.838	4.15e-26
Inmt	2.24e-28	-0.22073	0.987	0.986	4.8e-24
Cib1	1.46e-30	-0.22141	0.884	0.89	3.12e-26
Mrpl54	4.03e-28	-0.22162	0.773	0.805	8.64e-24
Lypla1	2.91e-32	-0.22169	0.859	0.866	6.25e-28
Atp5g3	7.67e-28	-0.22209	0.986	0.992	1.65e-23
Smdt1	6.9e-32	-0.22239	0.97	0.972	1.48e-27
Slc33a1	1.59e-34	-0.22264	0.755	0.775	3.41e-30
Vps8	1.85e-29	-0.22344	0.484	0.561	3.97e-25
Mir22hg	8.25e-23	-0.2237	0.387	0.5	1.77e-18
Slc12a1	3.54e-15	-0.2239	0.079	0.164	7.6e-11
Ppia	5.89e-29	-0.22442	0.994	0.998	1.26e-24
B4galt5	2.81e-36	-0.22524	0.607	0.65	6.03e-32
Reep5	6.2e-31	-0.22596	0.835	0.846	1.33e-26
Tceal8	2.59e-23	-0.22735	0.4	0.531	5.56e-19
Gapdh	2.14e-25	-0.22826	0.997	0.998	4.59e-21
Lamtor1	3.26e-27	-0.22853	0.79	0.808	7e-23
Psmb3	1.1e-25	-0.22925	0.896	0.904	2.35e-21
Srsf6	3.37e-26	-0.22984	0.654	0.708	7.23e-22
Hnf1b	4.31e-29	-0.23033	0.587	0.631	9.24e-25
Erp44	1.73e-32	-0.23106	0.706	0.75	3.71e-28
1110008P14Rik	4.09e-28	-0.23264	0.529	0.633	8.77e-24
H3f3b	1.35e-09	-0.23266	0.969	0.982	2.89e-05
Ubc	1.08e-21	-0.23378	0.887	0.942	2.31e-17
Slc22a7	1.12e-16	-0.23542	0.087	0.151	2.41e-12
Ckb	2.83e-58	-0.23699	0.002	0.111	6.07e-54
Me1	6.9e-44	-0.23963	0.966	0.949	1.48e-39
Vmp1	1.24e-23	-0.24241	0.829	0.844	2.66e-19
Sostdc1	3.2e-52	-0.24386	0.003	0.103	6.87e-48
Kcnk5	2.76e-14	-0.24402	0.496	0.558	5.92e-10
Gm48281	9.91e-53	-0.24403	0.187	0.365	2.13e-48
Wdfy1	9.96e-37	-0.24439	0.393	0.547	2.14e-32
Sub1	7.91e-30	-0.24602	0.803	0.837	1.7e-25
Ptms	4.74e-31	-0.24769	0.946	0.953	1.02e-26
Ggct	1.53e-33	-0.24789	0.849	0.855	3.27e-29
Ezr	3.08e-31	-0.24884	0.881	0.895	6.6e-27
mt-Cytb	4.5e-14	-0.24965	0.995	0.997	9.64e-10
C1d	6.33e-45	-0.25143	0.844	0.848	1.36e-40
Ly6a	3.08e-18	-0.2523	0.853	0.917	6.61e-14
Cks2	5.19e-38	-0.2524	0.846	0.837	1.11e-33
Gls	7.79e-29	-0.25244	0.614	0.688	1.67e-24
Gm32461	3.56e-37	-0.25312	0.342	0.466	7.64e-33
Slco1a6	9.74e-37	-0.25334	0.869	0.883	2.09e-32
Tmem213	4.36e-28	-0.25352	0.012	0.087	9.36e-24
Ctnnbip1	8.96e-40	-0.25514	0.64	0.708	1.92e-35
Nt5e	1.89e-43	-0.25577	0.378	0.53	4.05e-39
Mat2a	1.36e-19	-0.2565	0.929	0.911	2.93e-15
Cycs	9.29e-33	-0.26077	0.987	0.989	1.99e-28
H3f3a	3.78e-42	-0.26225	0.984	0.982	8.11e-38
Tmco3	1.23e-38	-0.26278	0.569	0.651	2.65e-34
Pnp	1.07e-31	-0.26416	0.76	0.811	2.29e-27
Pgam1	1.55e-34	-0.26527	0.913	0.93	3.32e-30
Fam107b	1.88e-23	-0.26621	0.641	0.679	4.03e-19
Bpnt1	6.73e-44	-0.27095	0.876	0.884	1.44e-39
Polr3e	1.15e-12	-0.27096	0.694	0.715	2.47e-08
Slc5a8	1.71e-35	-0.27259	0.884	0.883	3.68e-31
Npnt	3.66e-35	-0.27301	0.432	0.543	7.86e-31
Mpv17l	5.35e-31	-0.27394	0.905	0.905	1.15e-26
Sod2	6.25e-45	-0.27894	0.979	0.979	1.34e-40
Cyp51	2.16e-27	-0.28055	0.435	0.546	4.62e-23
Wfdc2	1.5e-45	-0.28331	0.007	0.102	3.21e-41
Ppard	1.5e-75	-0.28554	0.161	0.4	3.23e-71
Id2	1.87e-21	-0.28626	0.958	0.959	4.01e-17
Cyb5a	1.61e-49	-0.2866	0.998	1	3.46e-45
Nudt4	1.28e-28	-0.28886	0.444	0.599	2.74e-24
Hsd17b11	7.84e-32	-0.28961	0.83	0.858	1.68e-27
Slc17a3	1.92e-55	-0.29517	0.959	0.965	4.13e-51
Hbegf	1.04e-24	-0.29519	0.282	0.434	2.23e-20
Csad	1.9e-36	-0.29699	0.805	0.829	4.08e-32
Fth1	1.24e-67	-0.29896	0.999	1	2.66e-63
Trim63	4.47e-35	-0.29966	0.516	0.61	9.58e-31
Mpc1	1.47e-69	-0.30089	0.997	0.999	3.15e-65
Sat1	3.04e-47	-0.30212	0.929	0.94	6.51e-43
S100a1	5.19e-35	-0.3096	0.871	0.908	1.11e-30
Col4a4	2.1e-31	-0.30968	0.789	0.81	4.51e-27
Egf	3.49e-46	-0.31332	0.038	0.178	7.48e-42
Tmem37	7.27e-32	-0.31336	0.727	0.791	1.56e-27
Thoc7	2.45e-62	-0.31638	0.889	0.892	5.27e-58
Nr2f6	1.05e-51	-0.31869	0.786	0.842	2.25e-47
Prdx5	9.99e-54	-0.31994	0.999	0.999	2.14e-49
Actb	9.44e-32	-0.32018	0.988	0.989	2.02e-27
Ndufc2	6.89e-50	-0.32033	0.973	0.973	1.48e-45
Myl6	4.97e-59	-0.32136	0.978	0.987	1.07e-54
Cmpk1	2.15e-55	-0.32482	0.889	0.902	4.61e-51
Itga6	5.72e-50	-0.32563	0.54	0.672	1.23e-45
Gm4208	2.71e-37	-0.32788	0.231	0.375	5.82e-33
Tubb4b	4.81e-37	-0.32821	0.871	0.891	1.03e-32
mt-Nd4	1.07e-28	-0.33134	0.995	0.998	2.3e-24
Ftl1	3.02e-34	-0.33983	0.999	1	6.48e-30
Ybx1	9.65e-62	-0.34034	0.993	0.996	2.07e-57
Ccnd1	5.07e-30	-0.34091	0.374	0.544	1.09e-25
Mgst3	1.06e-49	-0.34265	0.812	0.854	2.27e-45
Hist1h4h	4.06e-180	-0.34284	0.028	0.379	8.71e-176
Comt	1.92e-43	-0.34688	0.899	0.915	4.11e-39
Ccn1	2.12e-17	-0.34759	0.294	0.412	4.54e-13
Bri3	6.19e-65	-0.35231	0.937	0.954	1.33e-60
Agps	7.96e-53	-0.35365	0.677	0.765	1.71e-48
Ndufa4	6.45e-77	-0.35724	0.998	1	1.38e-72
Atp6v0e	1.14e-60	-0.36282	0.892	0.927	2.45e-56
Cystm1	8.13e-63	-0.37147	0.933	0.955	1.74e-58
Kap	1.04e-35	-0.3733	0.999	0.992	2.24e-31
Ppp1r1a	6.13e-85	-0.37427	0	0.14	1.31e-80
Pfn1	1.42e-75	-0.37754	0.915	0.934	3.05e-71
Pvalb	1.48e-65	-0.37978	0.002	0.119	3.18e-61
Chd9	2.13e-64	-0.39664	0.833	0.868	4.56e-60
Gdf15	1.01e-18	-0.40346	0.332	0.453	2.17e-14
Selenop	1.85e-74	-0.41328	0.987	0.993	3.96e-70
Cmtm6	4.66e-96	-0.41905	0.768	0.83	9.99e-92
Ces1g	5.62e-30	-0.42184	0.132	0.238	1.21e-25
Odc1	2.98e-52	-0.42573	0.944	0.966	6.38e-48
Mkrn1	5.15e-85	-0.42902	0.635	0.763	1.1e-80
Gadd45g	4.76e-47	-0.4429	0.253	0.478	1.02e-42
Fabp3	1.05e-95	-0.44702	0.04	0.275	2.25e-91
Msrb1	1.86e-82	-0.45105	0.958	0.969	4e-78
Gadd45a	2.76e-57	-0.46379	0.27	0.486	5.92e-53
Oat	2.82e-80	-0.46714	0.166	0.431	6.04e-76
Acy3	6.31e-107	-0.46926	0.994	0.999	1.35e-102
Spp1	3.46e-133	-0.48945	0.143	0.508	7.42e-129
Bcl6	2.29e-162	-0.49695	0.172	0.562	4.91e-158
mt-Nd1	5.36e-60	-0.50038	0.996	0.997	1.15e-55
Mt1	1.94e-127	-0.50459	0.01	0.249	4.16e-123
Actg1	6.62e-56	-0.51229	0.973	0.984	1.42e-51
Nudt19	8.99e-88	-0.51845	0.965	0.967	1.93e-83
Wfdc15b	3.05e-85	-0.54096	0	0.141	6.54e-81
Col4a3	1.01e-109	-0.54982	0.634	0.788	2.17e-105
Calb1	3.59e-38	-0.57164	0.001	0.072	7.71e-34
Spp2	1.92e-64	-0.57834	0.524	0.676	4.13e-60
Umod	1.01e-65	-0.5877	0.065	0.267	2.17e-61
Prdx1	5.47e-193	-0.61697	0.997	1	1.17e-188
Gatm	1.5e-39	-0.62055	0.727	0.852	3.21e-35
Ugt2b37	1.5e-62	-0.65513	0.64	0.825	3.22e-58
Atp11a	5.37e-157	-0.67188	0.876	0.897	1.15e-152
Defb1	4.98e-66	-0.74402	0.006	0.139	1.07e-61
Ttr	2.23e-27	-0.76021	0.131	0.247	4.78e-23
Slco1a1	2.92e-72	-0.78747	0.398	0.522	6.26e-68
Acsm3	1.05e-136	-0.80592	0.646	0.755	2.25e-132
Cndp2	2.61e-172	-0.83289	0.971	0.995	5.59e-168
Klk1	1.07e-121	-0.89395	0.002	0.203	2.3e-117
Ugt2b38	2.32e-301	-1.0291	0.962	0.983	4.98e-297
S100g	5.82e-39	-1.08812	0.001	0.068	1.25e-34
DEGs in the S3 segment of proximal tubule cluster are summarized. p_val, unadjusted P value; avg_log2FC, log2 fold-change of the average expression between the two groups; pct.1, The percentage of cells where the gene is detected in the aged Tfebfl/fl mice group; pct.2, The percentage of cells where the gene is detected in the young Tfebfl/fl mice group; p_val_adj, adjusted P value, based on Bonf…

## Sheet: Supplementary Table 5
Supplemental Table 5. DEGs of the S3 cluster between aged Tfebfl/fl mice and aged Tfebfl/fl KAP mice.
gene	p_val	avg_log2FC	pct.1	pct.2	p_val_adj
Slco1a1	8.88e-123	1.02324	0.717	0.398	1.91e-118
Chd9	7.74e-213	0.890288	0.91	0.833	1.66e-208
Nudt19	2.01e-171	0.842411	0.979	0.965	4.32e-167
Tmem252	4.32e-75	0.729635	0.939	0.875	9.26e-71
Polr3e	7.93e-72	0.681618	0.826	0.694	1.7e-67
Atp11a	5.91e-101	0.608397	0.908	0.876	1.27e-96
Gadd45g	3.26e-16	0.592764	0.384	0.253	7e-12
Odc1	1.43e-68	0.565308	0.965	0.944	3.06e-64
Malat1	7e-09	0.543805	0.636	0.59	0.00015
Cyp2a5	2.47e-49	0.530844	0.845	0.794	5.3e-45
Msrb1	2.09e-114	0.529913	0.976	0.958	4.49e-110
Aadat	1.86e-98	0.522496	0.894	0.842	4e-94
Pim3	4.59e-34	0.517206	0.901	0.803	9.85e-30
Ly6e	7.42e-47	0.488956	0.794	0.714	1.59e-42
Acy3	4.66e-102	0.485286	0.997	0.994	1e-97
Slc7a13	2.47e-65	0.482769	0.968	0.953	5.29e-61
Ly6a	3.28e-40	0.480571	0.915	0.853	7.03e-36
Fmo5	1.09e-79	0.467998	0.817	0.695	2.34e-75
Cyp2d9	2.06e-65	0.464129	0.929	0.881	4.42e-61
Azgp1	7.14e-77	0.459454	0.936	0.9	1.53e-72
Ces1g	3.21e-27	0.453137	0.257	0.132	6.9e-23
Cyp4b1	1.05e-90	0.419869	0.998	0.996	2.25e-86
Ggct	4.98e-64	0.419062	0.877	0.849	1.07e-59
Cyp2a4	1.27e-30	0.415003	0.91	0.862	2.73e-26
Tsc22d1	3.71e-12	0.411262	0.801	0.777	7.95e-08
Mat2a	6.07e-23	0.411212	0.923	0.929	1.3e-18
Cyp24a1	6.33e-18	0.407662	0.326	0.202	1.36e-13
Col4a3	2.03e-44	0.401583	0.755	0.634	4.36e-40
G6pc	1.37e-19	0.386338	0.904	0.914	2.94e-15
Col4a4	1.77e-43	0.384093	0.819	0.789	3.8e-39
Serpinf2	4.08e-71	0.381367	0.925	0.904	8.75e-67
Agps	6.85e-42	0.377724	0.754	0.677	1.47e-37
Angptl4	1.81e-19	0.376774	0.515	0.379	3.89e-15
Ugt2b37	3.58e-08	0.37566	0.671	0.64	0.000768
Cycs	4.52e-55	0.363262	0.985	0.987	9.69e-51
Clpx	5.55e-57	0.36326	0.924	0.886	1.19e-52
Acsm3	8.14e-38	0.359994	0.725	0.646	1.75e-33
Mkrn1	8.97e-58	0.358131	0.739	0.635	1.92e-53
Gm45792	6.99e-09	0.353578	0.637	0.621	0.000149
Cyp2j13	1.39e-52	0.349817	0.871	0.812	2.98e-48
Adh1	1.09e-50	0.348636	0.847	0.821	2.33e-46
Fkbp5	1.25e-72	0.347946	0.552	0.289	2.68e-68
Med28	2.48e-53	0.347558	0.925	0.901	5.32e-49
Ubc	5.78e-28	0.346214	0.945	0.887	1.24e-23
Hist1h1c	6.97e-22	0.345757	0.807	0.745	1.49e-17
Errfi1	3.23e-13	0.339721	0.898	0.908	6.94e-09
G0s2	1.63e-07	0.328817	0.839	0.833	0.003495
Kap	8.41e-38	0.32422	0.998	0.999	1.8e-33
Vmp1	3.02e-23	0.322884	0.851	0.829	6.49e-19
Nat8	5.59e-36	0.31795	0.958	0.948	1.2e-31
Cd36	4.99e-31	0.316618	0.881	0.843	1.07e-26
Bcl6	1.37e-64	0.31534	0.43	0.172	2.95e-60
Cyp2e1	1.57e-31	0.31463	0.99	0.983	3.37e-27
Cyb5a	1.4e-62	0.309344	0.999	0.998	3.01e-58
Kcnk5	1.3e-17	0.302987	0.602	0.496	2.78e-13
Tnfrsf21	1.53e-35	0.293695	0.899	0.878	3.29e-31
Frmd4b	4.81e-25	0.292425	0.588	0.468	1.03e-20
Hsd17b11	5.89e-31	0.288255	0.834	0.83	1.26e-26
Cndp2	3.04e-19	0.28529	0.985	0.971	6.53e-15
Pck1	6.41e-12	0.282587	0.977	0.979	1.37e-07
Lap3	4.52e-44	0.281179	0.967	0.974	9.7e-40
Gm26917	2.11e-06	0.279378	0.587	0.532	0.045265
Mpv17l	7.74e-32	0.277794	0.899	0.905	1.66e-27
Ldhd	5.01e-39	0.275202	0.938	0.937	1.07e-34
Usp2	1.46e-16	0.269693	0.729	0.64	3.12e-12
Nat8f5	2.03e-54	0.266651	0.439	0.197	4.36e-50
Sgk1	1.43e-16	0.263774	0.454	0.315	3.07e-12
Osbpl9	7.7e-39	0.253632	0.893	0.897	1.65e-34
Slc6a18	6.77e-24	0.253388	0.891	0.891	1.45e-19
Arrdc3	4.87e-09	0.252513	0.535	0.51	0.000104
Psmb5	2.33e-31	0.247474	0.919	0.913	5.01e-27
Slc37a4	1.31e-26	0.245156	0.855	0.817	2.82e-22
Sec11a	1.55e-26	0.240325	0.918	0.906	3.31e-22
Susd3	2.42e-23	0.240096	0.689	0.606	5.19e-19
Acox1	2.53e-24	0.237955	0.953	0.96	5.43e-20
Acads	3.88e-25	0.234305	0.825	0.789	8.31e-21
Gchfr	3.14e-24	0.233406	0.848	0.811	6.74e-20
Gm49980	2.8e-31	0.23144	0.451	0.286	6.01e-27
Amacr	1.14e-27	0.23042	0.887	0.892	2.45e-23
Zbtb16	1.04e-69	0.229601	0.299	0.07	2.24e-65
Ccdc152	1.69e-13	0.226861	0.44	0.371	3.63e-09
Ethe1	1.4e-20	0.225578	0.925	0.93	3.01e-16
E230001N04Rik	3.47e-27	0.223946	0.237	0.107	7.44e-23
2610528J11Rik	8.02e-22	0.222726	0.801	0.744	1.72e-17
BC049987	4.95e-35	0.22207	0.418	0.241	1.06e-30
Trim63	1.5e-17	0.220378	0.617	0.516	3.21e-13
Slc17a3	4.46e-23	0.219931	0.967	0.959	9.57e-19
1110008P14Rik	1.04e-22	0.219185	0.645	0.529	2.23e-18
Serinc3	4.45e-21	0.217159	0.739	0.683	9.55e-17
Slc22a30	4.35e-14	0.215848	0.872	0.857	9.32e-10
Gm44785	2.22e-34	0.215511	0.419	0.236	4.76e-30
Nit1	3.54e-26	0.215389	0.898	0.893	7.59e-22
Slco3a1	6.83e-22	0.214219	0.859	0.844	1.47e-17
Sult1d1	1.49e-32	0.210996	0.993	0.996	3.21e-28
Tubb4b	8.01e-15	0.21025	0.872	0.871	1.72e-10
Nt5e	2.06e-25	0.20837	0.529	0.378	4.42e-21
Cdr2	9.79e-22	0.207646	0.599	0.496	2.1e-17
Kyat1	3.86e-31	0.205389	0.459	0.291	8.27e-27
Smim1	4.47e-24	0.205004	0.853	0.848	9.58e-20
Ddit4	1.08e-12	0.204734	0.111	0.049	2.31e-08
Slc22a6	7.18e-23	0.202223	0.983	0.982	1.54e-18
Rps19	1.07e-26	-0.20037	0.993	0.993	2.29e-22
Rpl28	8.06e-26	-0.20218	0.995	0.998	1.73e-21
Med21	8.45e-13	-0.20307	0.796	0.867	1.81e-08
Slc4a4	1.41e-14	-0.20315	0.98	0.99	3.03e-10
Itm2b	8.02e-25	-0.20358	0.991	0.996	1.72e-20
Tst	3.26e-20	-0.20398	0.687	0.8	6.99e-16
Gas5	1.19e-17	-0.20469	0.907	0.941	2.56e-13
Lamp1	4.96e-27	-0.20536	0.99	0.987	1.06e-22
Rps15	1.43e-22	-0.2056	0.987	0.994	3.07e-18
Rpl27a	1.43e-22	-0.20633	0.993	0.997	3.08e-18
Steap2	2.52e-23	-0.20643	0.457	0.607	5.4e-19
1700016C15Rik	3e-24	-0.20727	0.326	0.49	6.44e-20
Palld	1.36e-20	-0.20733	0.571	0.7	2.92e-16
Npm1	3.08e-18	-0.20887	0.895	0.946	6.6e-14
Lipa	5.71e-15	-0.20984	0.785	0.852	1.22e-10
Naca	5.18e-25	-0.21066	0.979	0.99	1.11e-20
Eef1b2	1.69e-23	-0.21087	0.953	0.979	3.63e-19
Hadhb	4.04e-23	-0.21099	0.779	0.875	8.67e-19
Ogdh	6.34e-20	-0.21142	0.843	0.903	1.36e-15
Rps3a1	5.59e-26	-0.21382	0.99	0.994	1.2e-21
Slc12a1	5.19e-20	-0.21398	0.015	0.079	1.11e-15
Mif	3.31e-23	-0.21407	0.965	0.984	7.11e-19
Osbpl3	1.21e-18	-0.21558	0.647	0.733	2.6e-14
Rps12	8.23e-24	-0.21564	0.987	0.997	1.77e-19
Rpl9	9.65e-23	-0.21604	0.987	0.994	2.07e-18
Pitpnc1	8.09e-21	-0.2162	0.596	0.714	1.74e-16
Rps9	4.29e-28	-0.21627	0.983	0.992	9.21e-24
Wnk1	2.7e-92	-0.21662	0.174	0.491	5.79e-88
Gas1	4.04e-29	-0.21808	0.237	0.421	8.66e-25
Rplp1	1.05e-31	-0.21874	0.991	0.997	2.25e-27
Pcbp2	7.55e-20	-0.21948	0.899	0.951	1.62e-15
Rhob	2.23e-09	-0.21997	0.269	0.366	4.79e-05
Hlf	3.87e-17	-0.22086	0.77	0.842	8.29e-13
Xbp1	9.72e-20	-0.22277	0.709	0.804	2.09e-15
Slc25a4	3.38e-20	-0.22303	0.795	0.88	7.25e-16
Rps7	1.52e-26	-0.22319	0.985	0.992	3.27e-22
Rpl5	1.31e-24	-0.22329	0.985	0.992	2.8e-20
Rpl3	1.92e-23	-0.22501	0.959	0.983	4.12e-19
Rpl12	5.23e-24	-0.22675	0.957	0.978	1.12e-19
Cyp2d12	1.34e-22	-0.22978	0.738	0.87	2.88e-18
Kl	8.45e-25	-0.23042	0.883	0.929	1.81e-20
Btg2	2.14e-23	-0.2306	0.277	0.447	4.58e-19
Rpl36a	1.83e-24	-0.23326	0.942	0.974	3.92e-20
Igfbp7	9.09e-21	-0.23414	0.97	0.99	1.95e-16
Cish	1.57e-79	-0.23671	0.073	0.33	3.37e-75
Nox4	5.02e-19	-0.23705	0.785	0.864	1.08e-14
Aqp1	4.75e-28	-0.23858	0.853	0.904	1.02e-23
Hspa5	7.39e-21	-0.23865	0.933	0.965	1.59e-16
Eef2	1.61e-34	-0.23958	0.956	0.98	3.46e-30
Rps24	3.36e-30	-0.24023	0.983	0.993	7.21e-26
Gpx3	2.52e-31	-0.24052	1	1	5.41e-27
Psap	4.62e-23	-0.24535	0.938	0.949	9.9e-19
Nfib	2.26e-21	-0.24623	0.665	0.764	4.84e-17
Lgmn	1.67e-26	-0.24636	0.897	0.949	3.59e-22
Mylip	7.37e-16	-0.24896	0.403	0.511	1.58e-11
Fgf1	3.55e-10	-0.24901	0.636	0.717	7.61e-06
Sptbn1	3.43e-23	-0.25425	0.823	0.888	7.35e-19
Hspa8	1.23e-48	-0.25506	0.996	0.997	2.64e-44
Asl	1.66e-26	-0.25878	0.725	0.831	3.55e-22
Jun	2.55e-11	-0.26066	0.582	0.699	5.46e-07
Cgnl1	6.34e-23	-0.26179	0.697	0.811	1.36e-18
Cisd1	4.63e-36	-0.26314	0.972	0.992	9.93e-32
Rps5	4.01e-37	-0.26675	0.981	0.993	8.59e-33
Junb	1.89e-09	-0.27014	0.356	0.422	4.06e-05
Car2	1.87e-27	-0.27077	0.742	0.866	4.01e-23
Car12	5.51e-39	-0.27663	0.345	0.563	1.18e-34
Ctsb	3.13e-35	-0.27871	0.863	0.927	6.71e-31
Dbp	2.68e-58	-0.28169	0.253	0.516	5.74e-54
Rps16	8.51e-48	-0.28212	0.987	0.997	1.83e-43
Eef1a1	9.62e-76	-0.28348	1	1	2.06e-71
Gm42418	1.45e-182	-0.28482	0.287	0.724	3.1e-178
Rps15a	5.79e-37	-0.28495	0.985	0.993	1.24e-32
Rps4x	2.27e-37	-0.28592	0.981	0.991	4.87e-33
Rdh16f2	7.78e-22	-0.28811	0.861	0.922	1.67e-17
Nus1	1.12e-36	-0.28855	0.889	0.936	2.41e-32
Ier5	2.24e-10	-0.2903	0.139	0.224	4.8e-06
Papss2	7.21e-38	-0.291	0.855	0.917	1.55e-33
Cyp2c23	1.02e-19	-0.29181	0.515	0.64	2.2e-15
Nmrk1	3.73e-32	-0.29457	0.55	0.682	8.01e-28
Rps27	1.49e-39	-0.29472	0.977	0.991	3.19e-35
Cyp4a10	1.4e-24	-0.29598	0.693	0.82	2.99e-20
Serpina1a	2.72e-42	-0.29752	0.057	0.22	5.83e-38
Lpl	1e-23	-0.30257	0.943	0.97	2.15e-19
Aacs	7.5e-52	-0.30566	0.359	0.588	1.61e-47
Mdk	1.86e-17	-0.30618	0.305	0.445	3.99e-13
Slc7a7	9.22e-51	-0.34381	0.544	0.742	1.98e-46
Fut9	1.42e-44	-0.35609	0.939	0.972	3.05e-40
Igfbp5	1.54e-41	-0.35939	0.495	0.704	3.3e-37
Manf	1.93e-47	-0.36721	0.735	0.858	4.14e-43
Ak4	3.79e-58	-0.37533	0.827	0.917	8.13e-54
Oxct1	1.03e-52	-0.3778	0.936	0.974	2.2e-48
Car14	9.56e-50	-0.37782	0.532	0.735	2.05e-45
Ccnd1	3.36e-46	-0.38822	0.155	0.374	7.2e-42
Clec2h	1.02e-86	-0.39253	0.196	0.518	2.19e-82
Gsta2	8.45e-32	-0.42753	0.723	0.851	1.81e-27
Fmo2	1.42e-87	-0.44246	0.917	0.967	3.05e-83
Egr1	1.05e-25	-0.44872	0.321	0.479	2.26e-21
Prxl2b	2.76e-77	-0.46763	0.564	0.798	5.92e-73
Klf6	1.66e-35	-0.46797	0.3	0.496	3.57e-31
Gas6	5.7e-83	-0.5034	0.783	0.902	1.22e-78
Spp1	2.76e-34	-0.51588	0.028	0.143	5.92e-30
Keg1	3.77e-80	-0.51775	0.985	0.998	8.09e-76
Pigr	1.3e-15	-0.54151	0.483	0.573	2.8e-11
Fos	8.26e-49	-0.57591	0.345	0.603	1.77e-44
Dpys	1.03e-130	-0.60903	0.428	0.781	2.2e-126
Apoe	2.28e-68	-0.66245	0.385	0.658	4.9e-64
Cyp4a14	3.44e-58	-0.7388	0.282	0.537	7.38e-54
Gatm	1.14e-79	-0.79338	0.415	0.727	2.45e-75
Rarres2	5.52e-96	-0.88122	0.493	0.775	1.18e-91
DEGs in the S3 segment of proximal tubule cluster are summarized. p_val, unadjusted P value; avg_log2FC, log2 fold-change of the average expression between the two groups; pct.1, The percentage of cells where the gene is detected in the aged Tfebfl/fl KAP mice group; pct.2, The percentage of cells where the gene is detected in the aged Tfebfl/fl mice group; p_val_adj, adjusted P value, based on B…

## Sheet: Supplementary Table 6
Supplemental Table 6. Fatty acid degradation scores across each cluster compared to young Tfebfl/fl group.
	mean_difference	Lower 95% CI	Upper 95% CI	P value
PT_S1+S2
young F/F;KAP	0.0061	-0.0017	0.0138	0.166
aged F/F	0.0337	0.0249	0.0425	<1E-04
aged F/F;KAP	0.0554	0.0465	0.0643	<1E-04
PT_S3
young F/F;KAP	0.0273	0.0206	0.0342	<2E-16
aged F/F	0.0399	0.033	0.0467	<2E-16
aged F/F;KAP	0.0293	0.0221	0.0365	<2E-16
PT_prolif
young F/F;KAP	0.0274	-0.0044	0.0592	0.1124
aged F/F	-0.0641	-0.1447	0.0165	0.161
aged F/F;KAP	-0.0727	-0.1442	-0.0012	0.0451
LOH
young F/F;KAP	0.0051	0	0.0102	0.0491
aged F/F	0.0012	-0.006	0.0085	0.9659
aged F/F;KAP	0.0108	0.0044	0.0172	0.0002
DCT
young F/F;KAP	0.0019	-0.0056	0.0094	0.893
aged F/F	-0.0139	-0.0214	-0.0064	<1E-04
aged F/F;KAP	-0.0055	-0.0126	0.0016	0.174
CNT
young F/F;KAP	0.0018	-0.008	0.0116	0.9571
aged F/F	-0.0127	-0.0234	-0.0019	0.015
aged F/F;KAP	0.0131	0.0034	0.0227	0.004
PC
young F/F;KAP	-0.0101	-0.0188	-0.0014	0.0168
aged F/F	-0.0248	-0.0362	-0.0134	<0.001
aged F/F;KAP	-0.005	-0.014	0.0041	0.4441
ICA
young F/F;KAP	-0.016	-0.0338	0.0018	0.0918
aged F/F	-0.0314	-0.0477	-0.015096	<1E-04
aged F/F;KAP	-0.01	-0.0299	0.01	0.5304
ICB
young F/F;KAP	-0.0141	-0.0284	0.0003	0.0559
aged F/F	-0.0449	-0.0591	-0.0306	<1E-04
aged F/F;KAP	-0.003	-0.0235	0.0174	0.9773
gEC
young F/F;KAP	0.0134	0.0001	0.0267	0.0474
aged F/F	-0.002	-0.015	0.011	0.9688
aged F/F;KAP	0.0038	-0.007	0.0146	0.7418
Podo
young F/F;KAP	-0.0047	-0.0265	0.0171	0.933
aged F/F	0.1202	0.0694	0.1711	<1E-04
aged F/F;KAP	0.0165	-0.0102	0.0432	0.347
PEC
young F/F;KAP	0.0204	0.0006	0.0403	0.0408
aged F/F	0.0297	-0.0183	0.0778	0.3572
aged F/F;KAP	0.0483	-0.0041	0.1006	0.0804
Mes
young F/F;KAP	0.0568	0.01844	0.0952	0.0015
aged F/F	-0.0122	-0.0432	0.0188	0.6853
aged F/F;KAP	-0.0784	-0.1056	-0.0513	<1E-04
Endo
young F/F;KAP	0.0125	-0.0017	0.0267	0.1
aged F/F	-0.011	-0.0277	0.0057	0.29
aged F/F;KAP	0.0087	-0.0052	0.0226	0.329
Fib
young F/F;KAP	0.0246	0.004	0.0452	0.0133
aged F/F	-0.001	-0.0445	0.0425	0.9999
aged F/F;KAP	0.0401	0.0011	0.0791	0.0418
Myeloid
young F/F;KAP	-0.0077	-0.0298	0.0144	0.7585
aged F/F	0.0077	-0.0154	0.0308	0.7815
aged F/F;KAP	-0.0274	-0.048	-0.0067	0.0053
Tcell
young F/F;KAP	-0.0003	-0.0482	0.0476	1
aged F/F	-0.0109	-0.0527	0.0309	0.85
aged F/F;KAP	-0.0045	-0.0505	0.0416	0.99
Bcell
young F/F;KAP	-0.0321	-0.0772	0.013	0.2159
aged F/F	-0.0524	-0.1002	-0.0046	0.0283
aged F/F;KAP	-0.0524	-0.1021	-0.0028	0.0361
The difference between average module scores of young Tfebfl/fl KAP, aged Tfebfl/fl or aged Tfebfl/fl KAP group and those of young Tfebfl/fl group in each cluster. P values were calculated with 1-way ANOVA and then Dunnett’s test. F/F, Tfebfl/fl mice; F/F;KAP, Tfebfl/fl KAP mice.

## Sheet: Supplementary Table 7
Supplemental Table 7. Fatty acid degradation scores across each cluster compared to aged Tfebfl/fl group.
	mean_difference	Lower 95% CI	Upper 95% CI	P value
PT_S1+S2
aged F/F;KAP	0.0217	0.013	0.0303	9.361e-07
PT_S3
aged F/F;KAP	-0.0106	-0.0168	-0.0044	0.0008
PT_prolif
aged F/F;KAP	-0.0086	-0.1586	0.1414	0.9036
LOH
aged F/F;KAP	0.0096	0.0026	0.0166	0.0075
DCT
aged F/F;KAP	0.0085	0.002	0.0149	0.0103
CNT
aged F/F;KAP	0.0257	0.0162	0.0352	1.579e-07
PC
aged F/F;KAP	0.0198	0.0101	0.0296	7.032e-05
ICA
aged F/F;KAP	0.0214	0.0028	0.0401	0.0245
ICB
aged F/F;KAP	0.0419	0.0216	0.0621	7.851e-05
gEC
aged F/F;KAP	0.0058	-0.0037	0.0152	0.2341
Podo
aged F/F;KAP	-0.1037	-0.1992	-0.008	0.0355
PEC
aged F/F;KAP	0.0185	-0.0477	0.0847	0.5607
Mes
aged F/F;KAP	-0.0662	-0.0898	-0.0426	1.67e-07
Endo
aged F/F;KAP	0.0197	0.0053	0.0342	0.0076
Fib
aged F/F;KAP	0.0412	-0.0015	0.0838	0.058
Myeloid
aged F/F;KAP	-0.0351	-0.0561-	-0.014	0.0012
Tcell
aged F/F;KAP	0.0065	-0.0299	0.0429	0.7227
Bcell
aged F/F;KAP	-0.0001	-0.0319	0.0318	0.997
The difference between average module scores of aged Tfebfl/fl KAP group and those of aged Tfebfl/fl group in each cluster. P values were calculated with 2-tailed Welch’s t test. F/F, Tfebfl/fl mice; F/F;KAP, Tfebfl/fl KAP mice.

## Sheet: Supplementary Table 8
Supplemental Table 8. Oxidative phosphorylation scores across each cluster compared to young Tfebfl/fl group.
	mean_difference	Lower 95% CI	Upper 95% CI	P value
PT_S1+S2
young F/F;KAP	0.0274	0.0127	0.0422	3.58e-05
aged F/F	-0.1241	-0.1408	-0.1073	<1E-05
aged F/F;KAP	-0.1081	-0.1251	-0.0911	<1E-05
PT_S3
young F/F;KAP	0.01845	0.0084	0.0285	< 0.001
aged F/F	0.0066	-0.0035	0.0167	0.2905
aged F/F;KAP	-0.0133	-0.0238	-0.0027	0.009
PT_prolif
young F/F;KAP	-0.0088	-0.0705	0.0528	0.9801
aged F/F	-0.1613	-0.3176	-0.005	0.0408
aged F/F;KAP	-0.2535	-0.3922	-0.1149	<1E-04
LOH
young F/F;KAP	-0.0085	-0.0205	0.0036	0.2468
aged F/F	-0.0329	-0.0501	-0.0158	<1E-04
aged F/F;KAP	-0.019	-0.0341	-0.0039	0.0081
DCT
young F/F;KAP	0.05	0.0306	0.0694	<1E-06
aged F/F	-0.075	-0.0943	-0.0558	<1E-06
aged F/F;KAP	-0.0379	-0.0562	-0.0196	2.93e-06
CNT
young F/F;KAP	-0.0008	-0.0262	0.0246	1
aged F/F	-0.0391	-0.0669	-0.0112	0.0027
aged F/F;KAP	-0.0074	-0.0324	0.0177	0.8437
PC
young F/F;KAP	0.0091	-0.0105	0.0287	0.58
aged F/F	-0.0863	-0.1121	-0.0606	<1E-04
aged F/F;KAP	-0.0375	-0.058	-0.0171	<1E-04
ICA
young F/F;KAP	0.0782	0.0255	0.1309	0.0014
aged F/F	-0.0709	-0.1191	-0.0227	0.0015
aged F/F;KAP	-0.0721	-0.131	0.0132	0.0109
ICB
young F/F;KAP	0.0255	-0.0091	0.06	0.2118
aged F/F	-0.1451	-0.1796	-0.1107	<1E-04
aged F/F;KAP	-0.0702	-0.1196	-0.0208	0.0022
gEC
young F/F;KAP	-0.038	-0.0653	-0.0108	0.0031
aged F/F	-0.0791	-0.1057	-0.0525	<0.001
aged F/F;KAP	-0.084	-0.1062	-0.0619	<0.001
Podo
young F/F;KAP	-0.0031	-0.0524	0.0461	0.998
aged F/F	0.21	0.095	0.325	5.35e-05
aged F/F;KAP	-0.009	-0.0693	0.0512	0.975
PEC
young F/F;KAP	0.0591	-0.01	0.1282	0.117
aged F/F	-0.0735	-0.2412	0.0942	0.643
aged F/F;KAP	0.0422	-0.1404	0.2247	0.924
Mes
young F/F;KAP	0.0902	0.0076	0.1729	0.028
aged F/F	-0.1174	-0.1842	-0.0507	<0.001
aged F/F;KAP	-0.1869	-0.2454	-0.1285	<0.001
Endo
young F/F;KAP	-0.0485	-0.0712	-0.0258	1.55e-06
aged F/F	-0.0806	-0.1073	-0.0539	<1E-06
aged F/F;KAP	-0.0875	-0.1098	-0.0653	<1E-06
Fib
young F/F;KAP	-0.0092	-0.0519	0.0334	0.935
aged F/F	-0.0235	-0.1136	0.0667	0.894
aged F/F;KAP	-0.0454	-0.1263	0.0354	0.438
Myeloid
young F/F;KAP	-0.1011	-0.1456	-0.0567	<1E-04
aged F/F	-0.0198	-0.0663	0.0267	0.633
aged F/F;KAP	-0.0778	-0.1192	-0.0363	<1E-04
Tcell
young F/F;KAP	-0.0965	-0.1855	-0.0076	0.0307
aged F/F	-0.126	-0.2036	-0.0484	<0.001
aged F/F;KAP	-0.1115	-0.1971	-0.026	0.0073
Bcell
young F/F;KAP	-0.0472	-0.1248	0.0305	0.329
aged F/F	-0.0493	-0.1316	0.033	0.34
aged F/F;KAP	-0.0289	-0.1144	0.0566	0.745
The difference between average module scores of young Tfebfl/fl KAP, aged Tfebfl/fl or aged Tfebfl/fl KAP group and those of young Tfebfl/fl group in each cluster. P values were calculated with 1-way ANOVA and then Dunnett’s test. F/F, Tfebfl/fl mice; F/F;KAP, Tfebfl/fl KAP mice.

## Sheet: Supplementary Table 9
Supplemental Table 9. Oxidative phosphorylation scores across each cluster compared to aged Tfebfl/fl group.
	mean_difference	Lower 95% CI	Upper 95% CI	P value
PT_S1+S2
aged F/F;KAP	0.016	0.0025	0.0296	0.0206
PT_S3
aged F/F;KAP	-0.0199	-0.0291	-0.0106	2.76e-05
PT_prolif
aged F/F;KAP	-0.0922	-0.4135	0.2291	0.5361
LOH
aged F/F;KAP	0.0139	-0.0038	0.0316	0.1236
DCT
aged F/F;KAP	0.0371	0.0206	0.0536	1.1e-05
CNT
aged F/F;KAP	0.0317	0.0061	0.0573	0.0153
PC
aged F/F;KAP	0.0488	0.0297	0.0679	6.713e-07
ICA
aged F/F;KAP	-0.0012	-0.0558	0.0534	0.9655
ICB
aged F/F;KAP	0.0749	0.0319	0.1179	0.0008
gEC
aged F/F;KAP	-0.0049	-0.022	0.0121	0.5713
Podo
aged F/F;KAP	-0.219	-0.3063	-0.1317	2.724e-05
PEC
aged F/F;KAP	0.1156	-0.0497	0.2809	0.1558
Mes
aged F/F;KAP	-0.0695	-0.1098	-0.0292	0.0009
Endo
aged F/F;KAP	-0.0069	-0.0257	0.0119	0.47
Fib
aged F/F;KAP	-0.022	-0.1505	0.1065	0.7312
Myeloid
aged F/F;KAP	-0.058	-0.0917	-0.0242	0.0009
Tcell
aged F/F;KAP	0.0145	-0.0286	0.0576	0.5026
Bcell
aged F/F;KAP	0.0204	-0.0306	0.0714	0.4265
The difference between average module scores of aged Tfebfl/fl KAP group and those of aged Tfebfl/fl group in each cluster. P values were calculated with 2-tailed Welch’s t test. F/F, Tfebfl/fl mice; F/F;KAP, Tfebfl/fl KAP mice.

## Sheet: Supplementary Table 10
Supplemental Table 10. Gene sets involved in “Fatty acid degradation” and “Oxidative phosphorylation” pathways.
Pathways	Genes
Fatty acid degradation	Acat2, Acat1, Acat3, Acaa1a, Acaa1b, Acaa2, Hadhb, Hadh, Hadha, Ehhadh, Echs1, Acox3, Acox1, Acads, Acadm, Acadl, Acadsb, Gcdh, Acsl1, Acsl4, Acsl6, Acsl3, Acsl5, Acsbg2, Acsbg1, Cpt1a, Cpt1b, Cpt1c, Cpt2, Eci1, Eci2, Eci3, Cyp2u1, Cyp4a12b, Cyp4a10, Cyp4a14, Cyp4a31, Cyp4a32, Cyp4a12a, Adh1, Adh7, Adh5, Aldh2, Aldh3a2, Aldh1b1, Aldh7a1, Aldh9a1
Oxidative phosphorylation	Ndufs1, Ndufs2, Ndufs3, Ndufs4, Ndufs5, Ndufs6, Ndufs7, Ndufs8, Ndufv1, Ndufv2, Ndufv3, Ndufa1, Ndufa2, Ndufa3, Ndufa4, Ndufa4l2, Ndufa5, Ndufa6, Ndufa7, Ndufa8, Ndufa9, Ndufa10, Ndufab1, Ndufa11, Ndufa12, Ndufa13, Ndufb2, Ndufb3, Ndufb4, Ndufb5, Ndufb6, Ndufb7, Ndufb8, Ndufb9, Ndufb10, Ndufb11, Ndufc1, Ndufc2, Sdha, Sdhb, Sdhc, Sdhd, Uqcrfs1, Cyc1, Uqcrc1, Uqcrc2, Uqcrh, Uqcrb, Uqcrq, Uqcr10, Uq…

[truncated: 2 more sheets: Supplementary Table 11, Supplementary Table 12]
