# Supplementary material for: Age-related TFEB downregulation in proximal tubules causes systemic metabolic disorders and occasional apolipoprotein A4–related amyloidosis
Source: JCI Insight. 2024 Dec 19;10(3):e184451. doi: 10.1172/jci.insight.184451 (PMC11948592; doi:10.1172/jci.insight.184451)
Supplement: Supporting data values [file jciinsight-10-184451-s092.xlsx]

## Sheet: Fig. 1A
Young	Aged
55.4455	35.1145
60.4724	23.3397
62.8798	27.2189
54.1801	41.4894
53.4513	24.531
59.8496	63.8327
53.8988	41.4048
45.8333	21.2162
49.1429	42.3752
58.5516	28.0763
35.2554	28.5171

## Sheet: Fig. 1B
Young	Aged
7.41325	25.183
27.0622	17.3643
43.1694	21.1747
18.9142	24.1071
18.1985	14.6739
31.8519	44.1413
31.1987	45.5556
26.5709	16.6369
19.8347	41.3793
25.4758	33.2731
15.0628	26.6667

## Sheet: Fig. 1C
Young	Aged
1.39372	3.4526
0.600608	5.45431
0.908217	2.9499
1.6023	2.48847
0.676066	1.62822
0.819091	2.74659
1.48914	0.811754
0.55254	1.19809
1.92722	3.123
0.631507	1.03372
0.56826	1.64896
0.831332	1.15726
	4.04367
	1.14446
	3.86086
	1.50823
	1.3301

## Sheet: Fig. 1D
Age < 50	Age ≧ 50
84.5272	35.1351
68.2676	29.1045
71.4844	24.8201
74.5543	52.4181
57.0136	69.898
	51.682
	38.7597
	43.1127
	47.007
	56.2368
	70.0576
	81.5145
	71.4542
	67.3554
	48.866
	42.8571
	54.9145
	66.4694
	36.9128

## Sheet: Fig. 2B
Young	Young	Aged	Aged
F/F	F/F;KAP	F/F	F/F;KAP
0	0	1	0
0	0	1	0
0	0	0	1
0	0	0	0
0	0	0	0
0	0	1	3
0	0	0	0
0	0	0	0
0	0	2	1
0	0		1
			0
			3
			3
			2
			3

## Sheet: Fig. 2C
11.792
12.869
11.18
8.839
9.763
7.5
10.606
12.5
10.308
6.25
10.078
9.52
13.521
12.562
12.5
12.869
12.311
11.18
8.004
10.078

## Sheet: Fig. 2H
siControl	siTFEB
1	3.5005
1.17136	1.75125
0.828641	3.28749

## Sheet: Fig. 2I
Young	Young	Aged	Aged
F/F	F/F;KAP	F/F	F/F;KAP
0.741594	0.95868	1.1533	1.28575
1.09372	0.795317	0.753569	0.919661
1.07766	1.06796	1.09462	1.2997
0.934597	0.818379	0.682769	0.861541
1.15243	1.00341	0.519402	1.35598
	0.783661	1.36661	1.71335
			1.33555
			1.7683
			1.42634
			1.19044

## Sheet: Fig. 2J
Young	Young	Aged	Aged
F/F	F/F;KAP	F/F	F/F;KAP
4.044	3.67	2.472	3.594
4.192	3.822	3.286	3.594
2.888	3.97	3.128	4.48
4.192	3.364	2.3	4.264
3.286	3.128	2.888	4.694
	3.822	4.192	4.044
			4.622
			4.694
			4.336
			5.112

## Sheet: Fig. 3B
Young	Young	Aged	Aged
F/F	F/F;KAP	F/F	F/F;KAP
11.2054	8.311	18.5127	64.7456
5.8659	19.8579	90.3119	38.8572
16.1402	7.3819	18.2323	56.7035
11.3798	9.9553	20.584	53.5277
15.0159	31.1697	37.7635	28.5796
		23.0616	32.1488
			36.4671
			25.2657
			41.1231
			89.6583

[truncated: 19 more sheets: Fig. 3C, Fig. 3D, Fig. 3E, Fig. 5C, Fig. 6A, Fig. 6B, Fig. 6D, Fig. S1B, Fig. S1C, Fig. S3A, Fig. S3B, Fig. S3C, Fig. S3D, Fig. S4E, Fig. S4F, Fig. S5A, Fig. S5B, Fig. S5C, Fig. S5D]
